# Supplementary material for: Beyond fossil calibrations: realities of molecular clock practices in evolutionary biology
Source: Front Genet. 2014 May 26;5:138. doi: 10.3389/fgene.2014.00138 (PMC4033271; doi:10.3389/fgene.2014.00138)
Supplement: Supplementary file 1 [file DataSheet1.XLSX]

## Sheet: Sheet1
AU	TI	SO	VL	IS	BP	EP	DI	PY	Kingdom(vert/invert)	Major Metazoan Group	Calibration
Pereira, Luisa; Silva, Nuno M.; Franco-Duarte, Ricardo; Fernandes, Veronica; Pereira, Joana B.; Costa, Marta D.; Martins, Haide; Soares, Pedro; Behar, Doron M.; Richards, Martin B.; Macaulay, Vincent	Population expansion in the North African Late Pleistocene signalled by mitochondrial DNA haplogroup U6	BMC EVOLUTIONARY BIOLOGY	10				10.1186/1471-2148-10-390	2010	Vertebrates	mammals	anthropological event
Krumbholz, Andi; Bininda-Emonds, Olaf R. P.; Wutzler, Peter; Zell, Roland	Evolution of four BK virus subtypes	INFECTION GENETICS AND EVOLUTION	8	5	632	643	10.1016/j.meegid.2008.05.006	2008	Virus		anthropological event
Krumbholz, Andi; Bininda-Emonds, Olaf R. P.; Wutzler, Peter; Zell, Roland	Evolution of four BK virus subtypes	INFECTION GENETICS AND EVOLUTION	8	5	632	643	10.1016/j.meegid.2008.05.006	2008	Virus		anthropological event
Li, Yu; Carroll, Darin S.; Gardner, Shea N.; Walsh, Matthew C.; Vitalis, Elizabeth A.; Damon, Inger K.	On the origin of smallpox: Correlating variola phylogenics with historical smallpox records	PROCEEDINGS OF THE NATIONAL ACADEMY OF SCIENCES OF THE UNITED STATES OF AMERICA	104	40	15787	15792	10.1073/pnas.0609268104	2007	Virus		anthropological event
Paraskevis, Dimitrios; Magiorkinis, Gkikas; Magiorkinis, Emmanouil; Ho, Simon Y. W.; Belshaw, Robert; Allain, Jean-Pierre; Hatzakis, Angelos	Dating the origin and dispersal of hepatitis B virus infection in humans and primates	HEPATOLOGY	57	3	908	916	10.1002/hep.26079	2013	Virus		anthropological event
Blackburn, David C.; Bickford, David P.; Diesmos, Arvin C.; Iskandar, Djoko T.; Brown, Rafe M.	An Ancient Origin for the Enigmatic Flat-Headed Frogs (Bombinatoridae: Barbourula) from the Islands of Southeast Asia	PLOS ONE	5	8			10.1371/journal.pone.0012090	2010	Vertebrates	amphibians	fossil
de Sa, Rafael O.; Streicher, Jeffrey W.; Sekonyela, Relebohile; Forlani, Mauricio C.; Loader, Simon P.; Greenbaum, Eli; Richards, Stephen; Haddad, Celio F. B.	Molecular phylogeny of microhylid frogs (Anura: Microhylidae) with emphasis on relationships among New World genera	BMC EVOLUTIONARY BIOLOGY	12				10.1186/1471-2148-12-241	2012	Vertebrates	amphibians	fossil
Igawa, Takeshi; Kurabayashi, Atsushi; Usuki, Chisako; Fujii, Tamotsu; Sumida, Masayuki	Complete mitochondrial genomes of three neobatrachian anurans: A case study of divergence time estimation using different data and calibration settings	GENE	407	2013-01-02	116	129	10.1016/j.gene.2007.10.001	2008	Vertebrates	amphibians	fossil
Inoue, Jun; Donoghue, Philip C. J.; Yang, Ziheng	The Impact of the Representation of Fossil Calibrations on Bayesian Estimation of Species Divergence Times	SYSTEMATIC BIOLOGY	59	1	74	89	10.1093/sysbio/syp096	2010	Vertebrates	amphibians	fossil
Laurin, Michel; Canoville, Aurore; Quilhac, Alexandra	Use of paleontological and molecular data in supertrees for comparative studies: the example of lissamphibian femoral microanatomy	JOURNAL OF ANATOMY	215	2	110	123	10.1111/j.1469-7580.2009.01104.x	2009	Vertebrates	amphibians	fossil
Maciel, Natan Medeiros; Collevatti, Rosane Garcia; Colli, Guarino Rinaldi; Schwartz, Elisabeth Ferroni	Late Miocene diversification and phylogenetic relationships of the huge toads in the Rhinella marina (Linnaeus, 1758) species group (Anura: Bufonidae)	MOLECULAR PHYLOGENETICS AND EVOLUTION	57	2	787	797	10.1016/j.ympev.2010.08.025	2010	Vertebrates	amphibians	fossil
Martinez-Solano, Inigo; Jockusch, Elizabeth L.; Wake, David B.	Extreme population subdivision throughout a continuous range: phylogeography of Batrachoseps attenuatus (Caudata : Plethodontidae) in western North America	MOLECULAR ECOLOGY	16	20	4335	4355	10.1111/j.1365-294X.2007.03527.x	2007	Vertebrates	amphibians	fossil
Pabijan, Maciej; Wandycz, Anna; Hofman, Sebastian; Wecek, Karolina; Piwczynski, Marcin; Szymura, Jacek M.	Complete mitochondrial genomes resolve phylogenetic relationships within Bombina (Anura: Bombinatoridae)	MOLECULAR PHYLOGENETICS AND EVOLUTION	69	1	63	74	10.1016/j.ympev.2013.05.007	2013	Vertebrates	amphibians	fossil
Pyron, R. Alexander	Divergence Time Estimation Using Fossils as Terminal Taxa and the Origins of Lissamphibia	SYSTEMATIC BIOLOGY	60	4	466	481	10.1093/sysbio/syr047	2011	Vertebrates	amphibians	fossil
Ruane, S.; Pyron, R. A.; Burbrink, F. T.	Phylogenetic relationships of the Cretaceous frog Beelzebufo from Madagascar and the placement of fossil constraints based on temporal and phylogenetic evidence	JOURNAL OF EVOLUTIONARY BIOLOGY	24	2	274	285	10.1111/j.1420-9101.2010.02164.x	2011	Vertebrates	amphibians	fossil
San Mauro, Diego	A multilocus timescale for the origin of extant amphibians	MOLECULAR PHYLOGENETICS AND EVOLUTION	56	2	554	561	10.1016/j.ympev.2010.04.019	2010	Vertebrates	amphibians	fossil
Steinfartz, Sebastian; Vicario, Saverio; Arntzen, J. W.; Caccone, Adalgisa	A Bayesian approach on molecules and behavior: Reconsidering phylogenetic and evolutionary patterns of the Salamandridae with emphasis on Triturus newts	JOURNAL OF EXPERIMENTAL ZOOLOGY PART B-MOLECULAR AND DEVELOPMENTAL EVOLUTION	308B	2	139	162	10.1002/jez.b.21119	2007	Vertebrates	amphibians	fossil
Wielstra, Ben; Arntzen, Jan W.	Unraveling the rapid radiation of crested newts (Triturus cristatus superspecies) using complete mitogenomic sequences	BMC EVOLUTIONARY BIOLOGY	11				10.1186/1471-2148-11-162	2011	Vertebrates	amphibians	fossil
Wiens, John J.	RE-EVOLUTION OF LOST MANDIBULAR TEETH IN FROGS AFTER MORE THAN 200 MILLION YEARS, AND RE-EVALUATING DOLLO'S LAW	EVOLUTION	65	5	1283	1296	10.1111/j.1558-5646.2011.01221.x	2011	Vertebrates	amphibians	fossil
Zhang, Peng; Papenfuss, Theodore J.; Wake, Marvalee H.; Qu, Lianghu; Wake, David B.	Phylogeny and biogeography of the family Salamandridae (Amphibia: Caudata) inferred from complete mitochondrial genomes	MOLECULAR PHYLOGENETICS AND EVOLUTION	49	2	586	597	10.1016/j.ympev.2008.08.020	2008	Vertebrates	amphibians	fossil
Zhang, Peng; Wake, David B.	Higher-level salamander relationships and divergence dates inferred from complete mitochondrial genomes	MOLECULAR PHYLOGENETICS AND EVOLUTION	53	2	492	508	10.1016/j.ympev.2009.07.010	2009	Vertebrates	amphibians	fossil
Zheng, Yuchi; Peng, Rui; Kuro-o, Masaki; Zeng, Xiaomao	Exploring Patterns and Extent of Bias in Estimating Divergence Time from Mitochondrial DNA Sequence Data in a Particular Lineage: A Case Study of Salamanders (Order Caudata)	MOLECULAR BIOLOGY AND EVOLUTION	28	9	2521	2535	10.1093/molbev/msr072	2011	Vertebrates	amphibians	fossil
Andujar, Carmelo; Serrano, Jose; Gomez-Zurita, Jesus	Winding up the molecular clock in the genus Carabus (Coleoptera: Carabidae): assessment of methodological decisions on rate and node age estimation	BMC EVOLUTIONARY BIOLOGY	12				10.1186/1471-2148-12-40	2012	Invertebrates	arthropods	fossil
Bertone, Matthew A.; Courtney, Gregory W.; Wiegmann, Brian M.	Phylogenetics and temporal diversification of the earliest true flies (Insecta: Diptera) based on multiple nuclear genes	SYSTEMATIC ENTOMOLOGY	33	4	668	687	10.1111/j.1365-3113.2008.00437.x	2008	Invertebrates	arthropods	fossil
Bidegaray-Batista, Leticia; Arnedo, Miquel A.	Gone with the plate: the opening of the Western Mediterranean basin drove the diversification of ground-dweller spiders	BMC EVOLUTIONARY BIOLOGY	11				10.1186/1471-2148-11-317	2011	Invertebrates	arthropods	fossil
Bodner, Melissa R.; Maddison, Wayne P.	The biogeography and age of salticid spider radiations (Araneae: Salticidae)	MOLECULAR PHYLOGENETICS AND EVOLUTION	65	1	213	240	10.1016/j.ympev.2012.06.005	2012	Invertebrates	arthropods	fossil
Brady, Sean	Effects of Fossil Calibration Uncertainty on Divergence Dating in Ants and Bees	American Entomologist	57	1	56	57		2011	Invertebrates	arthropods	fossil
Brandl, R.; Hyodo, F.; von Koff-Schmising, M.; Maekawa, K.; Miura, T.; Takematsu, Y.; Matsumoto, T.; Abe, T.; Bagine, R.; Kaib, M.	Divergence times in the termite genus Macrotermes (Isoptera : Termitidae)	MOLECULAR PHYLOGENETICS AND EVOLUTION	45	1	239	250	10.1016/j.ympev.2007.07.007	2007	Invertebrates	arthropods	fossil
Buffington, Matthew L.; Brady, Sean G.; Morita, Shelah I.; Van Noort, Simon	Divergence estimates and early evolutionary history of Figitidae (Hymenoptera: Cynipoidea)	SYSTEMATIC ENTOMOLOGY	37	2	287	304	10.1111/j.1365-3113.2012.00617.x	2012	Invertebrates	arthropods	fossil
Cardinal, Sophie; Danforth, Bryan N.	The Antiquity and Evolutionary History of Social Behavior in Bees	PLOS ONE	6	6			10.1371/journal.pone.0021086	2011	Invertebrates	arthropods	fossil
Cardinal, Sophie; Danforth, Bryan N.	Bees diversified in the age of eudicots.	Proceedings of the Royal Society Biological Sciences Series B	280	1755	9pp.	9pp.		2013	Invertebrates	arthropods	fossil
Condamine, Fabien L.; Soldati, Laurent; Clamens, Anne-Laure; Rasplus, Jean-Yves; Kergoat, Gael J.	Diversification patterns and processes of wingless endemic insects in the Mediterranean Basin: historical biogeography of the genus Blaps (Coleoptera: Tenebrionidae)	JOURNAL OF BIOGEOGRAPHY	40	10	1899	1913	10.1111/jbi.12144	2013	Invertebrates	arthropods	fossil
Cruaud, Astrid; Jabbour-Zahab, Roula; Genson, Gwenaelle; Ungricht, Stefan; Rasplus, Jean-Yves	Testing the Emergence of New Caledonia: Fig Wasp Mutualism as a Case Study and a Review of Evidence	PLOS ONE	7	2			10.1371/journal.pone.0030941	2012	Invertebrates	arthropods	fossil
Cruaud, Astrid; Jabbour-Zahab, Roula; Genson, Gwenaelle; Ungricht, Stefan; Rasplus, Jean-Yves	Testing the Emergence of New Caledonia: Fig Wasp Mutualism as a Case Study and a Review of Evidence	PLOS ONE	7	2			10.1371/journal.pone.0030941	2012	Invertebrates	arthropods	fossil
Gibbs, Jason; Brady, Sean G.; Kanda, Kojun; Danforth, Bryan N.	Phylogeny of halictine bees supports a shared origin of eusociality for Halictus and Lasioglossum (Apoidea: Anthophila: Halictidae)	MOLECULAR PHYLOGENETICS AND EVOLUTION	65	3	926	939	10.1016/j.ympev.2012.08.013	2012	Invertebrates	arthropods	fossil
Gomez-Acevedo, Sandra; Rico-Arce, Lourdes; Delgado-Salinas, Alfonso; Magallon, Susana; Eguiarte, Luis E.	Neotropical mutualism between Acacia and Pseudomyrmex: Phylogeny and divergence times	MOLECULAR PHYLOGENETICS AND EVOLUTION	56	1	393	408	10.1016/j.ympev.2010.03.018	2010	Invertebrates	arthropods	fossil
Gomez-Zurita, Jesus; Hunt, Toby; Kopliku, Fatos; Vogler, Alfried P.	Recalibrated Tree of Leaf Beetles (Chrysomelidae) Indicates Independent Diversification of Angiosperms and Their Insect Herbivores	PLOS ONE	2	4			10.1371/journal.pone.0000360	2007	Invertebrates	arthropods	fossil
Gratton, P.; Konopinski, M. K.; Sbordoni, V.	Pleistocene evolutionary history of the Clouded Apollo (Parnassius mnemosyne): genetic signatures of climate cycles and a 'time-dependent' mitochondrial substitution rate	MOLECULAR ECOLOGY	17	19	4248	4262	10.1111/j.1365-294X.2008.03901.x	2008	Invertebrates	arthropods	fossil
Hedin, Marshal; Starrett, James; Akhter, Sajia; Schoenhofer, Axel L.; Shultz, Jeffrey W.	Phylogenomic Resolution of Paleozoic Divergences in Harvestmen (Arachnida, Opiliones) via Analysis of Next-Generation Transcriptome Data	PLOS ONE	7	8			10.1371/journal.pone.0042888	2012	Invertebrates	arthropods	fossil
Hwang, Wei Song; Weirauch, Christiane	Evolutionary History of Assassin Bugs (Insecta: Hemiptera: Reduviidae): Insights from Divergence Dating and Ancestral State Reconstruction	PLOS ONE	7	9			10.1371/journal.pone.0045523	2012	Invertebrates	arthropods	fossil
Jeyaprakash, Ayyamperumal; Hoy, Marjorie A.	First divergence time estimate of spiders, scorpions, mites and ticks (subphylum: Chelicerata) inferred from mitochondrial phylogeny	EXPERIMENTAL AND APPLIED ACAROLOGY	47	1	1	18	10.1007/s10493-008-9203-5	2009	Invertebrates	arthropods	fossil
Kim, Hyojoong; Lee, Seunghwan; Jang, Yikweon	Macroevolutionary Patterns in the Aphidini Aphids (Hemiptera: Aphididae): Diversification, Host Association, and Biogeographic Origins	PLOS ONE	6	9			10.1371/journal.pone.0024749	2011	Invertebrates	arthropods	fossil
Klaus, Sebastian; Yeo, Darren C. J.; Ahyong, Shane T.	Freshwater crab origins-Laying Gondwana to rest	ZOOLOGISCHER ANZEIGER	250	4	449	456	10.1016/j.jcz.2011.07.001	2011	Invertebrates	arthropods	fossil
Korn, Michael; Rabet, Nicolas; Ghate, Hemant V.; Marrone, Federico; Hundsdoerfer, Anna K.	Molecular phylogeny of the Notostraca	MOLECULAR PHYLOGENETICS AND EVOLUTION	69	3	1159	1171	10.1016/j.ympev.2013.08.006	2013	Invertebrates	arthropods	fossil
Krosch, Matt; Cranston, Peter S.	Not drowning, (hand)waving? Molecular phylogenetics, biogeography and evolutionary tempo of the 'Gondwanan' midge Stictocladius Edwards (Diptera: Chironomidae)	MOLECULAR PHYLOGENETICS AND EVOLUTION	68	3	595	603	10.1016/j.ympev.2013.04.006	2013	Invertebrates	arthropods	fossil
Krosch, Matthew N.; Schutze, Mark K.; Armstrong, Karen F.; Graham, Glenn C.; Yeates, David K.; Clarke, Anthony R.	A molecular phylogeny for the Tribe Dacini (Diptera: Tephritidae): Systematic and biogeographic implications	MOLECULAR PHYLOGENETICS AND EVOLUTION	64	3	513	523	10.1016/j.ympev.2012.05.006	2012	Invertebrates	arthropods	fossil
Light, Jessica E.; Reed, David L.	Multigene analysis of phylogenetic relationships and divergence times of primate sucking lice (Phthiraptera: Anoplura)	MOLECULAR PHYLOGENETICS AND EVOLUTION	50	2	376	390	10.1016/j.ympev.2008.10.023	2009	Invertebrates	arthropods	fossil
Light, Jessica E.; Smith, Vincent S.; Allen, Julie M.; Durden, Lance A.; Reed, David L.	Evolutionary history of mammalian sucking lice (Phthiraptera: Anoplura)	BMC EVOLUTIONARY BIOLOGY	10				10.1186/1471-2148-10-292	2010	Invertebrates	arthropods	fossil
Lins, Luana S. F.; Ho, Simon Y. W.; Wilson, George D. F.; Lo, Nathan	Evidence for Permo-Triassic colonization of the deep sea by isopods	BIOLOGY LETTERS	8	6	979	982	10.1098/rsbl.2012.0774	2012	Invertebrates	arthropods	fossil
Mckenna, Duane D.	TOWARDS A TEMPORAL FRAMEWORK FOR "INORDINATE FONDNESS": RECONSTRUCTING THE MACROEVOLUTIONARY HISTORY OF BEETLES (COLEOPTERA)	ENTOMOLOGICA AMERICANA	117	2013-01-02	28	36		2011	Invertebrates	arthropods	fossil
Moreau, Corrie S.; Bell, Charles D.	FOSSIL CROSS-VALIDATION OF THE DATED ANT PHYLOGENY (HYMENOPTERA: FORMICIDAE)	ENTOMOLOGICA AMERICANA	117	2013-03-04	127	133		2011	Invertebrates	arthropods	fossil
Murienne, Jerome; Edgecombe, Gregory D.; Giribet, Gonzalo	Including secondary structure, fossils and molecular dating in the centipede tree of life	MOLECULAR PHYLOGENETICS AND EVOLUTION	57	1	301	313	10.1016/j.ympev.2010.06.022	2010	Invertebrates	arthropods	fossil
Murphy, Nicholas; Banks, Jonathan C.; Whitfield, James B.; Austin, Andrew D.	Phylogeny of the parasitic microgastroid subfamilies (Hymenoptera : Braconidae) based on sequence data from seven genes, with an improved time estimate of the origin of the lineage	MOLECULAR PHYLOGENETICS AND EVOLUTION	47	1	378	395	10.1016/j.ympev.2008.01.022	2008	Invertebrates	arthropods	fossil
Murray, Elizabeth A.; Carmichael, Andrew E.; Heraty, John M.	Ancient host shifts followed by host conservatism in a group of ant parasitoids	PROCEEDINGS OF THE ROYAL SOCIETY B-BIOLOGICAL SCIENCES	280	1759			10.1098/rspb.2013.0495	2013	Invertebrates	arthropods	fossil
Poore, Gary C. B.; Andreakis, Nikos	Morphological, molecular and biogeographic evidence support two new species in the Uroptychus naso complex (Crustacea: Decapoda: Chirostylidae)	MOLECULAR PHYLOGENETICS AND EVOLUTION	60	1	152	169	10.1016/j.ympev.2011.03.032	2011	Invertebrates	arthropods	fossil
Price, Ben W.; Villet, Martin H.; Walton, Shaun M.; Barker, Nigel P.	Using molecules and morphology to infer the phylogenetic relationships and evolutionary history of the Dirini (Nymphalidae: Satyrinae), a tribe of butterflies endemic to Southern Africa	SYSTEMATIC ENTOMOLOGY	36	2	300	316	10.1111/j.1365-3113.2010.00560.x	2011	Invertebrates	arthropods	fossil
Ramirez, Santiago R.; Roubik, David W.; Skov, Charlotte; Pierce, Naomi E.	Phylogeny, diversification patterns and historical biogeography of euglossine orchid bees (Hymenoptera: Apidae)	BIOLOGICAL JOURNAL OF THE LINNEAN SOCIETY	100	3	552	572		2010	Invertebrates	arthropods	fossil
Rehm, Peter; Borner, Janus; Meusemann, Karen; von Reumont, Bjoern M.; Simon, Sabrina; Hadrys, Heike; Misof, Bernhard; Burmester, Thorsten	Dating the arthropod tree based on large-scale transcriptome data	MOLECULAR PHYLOGENETICS AND EVOLUTION	61	3	880	887	10.1016/j.ympev.2011.09.003	2011	Invertebrates	arthropods	fossil
Reidenbach, Kyanne R.; Cook, Shelley; Bertone, Matthew A.; Harbach, Ralph E.; Wiegmann, Brian M.; Besansky, Nora J.	Phylogenetic analysis and temporal diversification of mosquitoes (Diptera: Culicidae) based on nuclear genes and morphology	BMC EVOLUTIONARY BIOLOGY	9				10.1186/1471-2148-9-298	2009	Invertebrates	arthropods	fossil
Ronquist, Fredrik; Klopfstein, Seraina; Vilhelmsen, Lars; Schulmeister, Susanne; Murray, Debra L.; Rasnitsyn, Alexandr P.	A Total-Evidence Approach to Dating with Fossils, Applied to the Early Radiation of the Hymenoptera	SYSTEMATIC BIOLOGY	61	6	973	999	10.1093/sysbio/sys058	2012	Invertebrates	arthropods	fossil
Roterman, C.N.; Copley, J.T.; Linse, K.T.; Tyler, P.A.; Rogers, A.D.	The biogeography of the yeti crabs (Kiwaidae) with notes on the phylogeny of the Chirostyloidea (Decapoda: Anomura).	Proceedings of the Royal Society Biological Sciences Series B	280	1764	1	9		2013	Invertebrates	arthropods	fossil
Schultz, Ted R.; Brady, Sean G.	Major evolutionary transitions in ant agriculture	PROCEEDINGS OF THE NATIONAL ACADEMY OF SCIENCES OF THE UNITED STATES OF AMERICA	105	14	5435	5440	10.1073/pnas.0711024105	2008	Invertebrates	arthropods	fossil
Schwentner, Martin; Clavier, Simon; Fritsch, Martin; Olesen, Jorgen; Padhye, Sameer; Timms, Brian V.; Richter, Stefan	Cyclestheria hislopi (Crustacea: Branchiopoda): A group of morphologically cryptic species with origins in the Cretaceous	MOLECULAR PHYLOGENETICS AND EVOLUTION	66	3	800	810	10.1016/j.ympev.2012.11.005	2013	Invertebrates	arthropods	fossil
Simonsen, Thomas J.; Zakharov, Evgeny V.; Djernaes, Marie; Cotton, Adam M.; Vane-Wright, R. I.; Sperling, Felix A. H.	Phylogenetics and divergence times of Papilioninae (Lepidoptera) with special reference to the enigmatic genera Teinopalpus and Meandrusa	CLADISTICS	27	2	113	137	10.1111/j.1096-0031.2010.00326.x	2011	Invertebrates	arthropods	fossil
Spalik, Krzysztof; Piwczynski, Marcin; Danderson, Clark A.; Kurzyna-Mlynik, Renata; Bone, Tiffany S.; Downie, Stephen R.	Amphitropic amphiantarctic disjunctions in Apiaceae subfamily Apioideae	JOURNAL OF BIOGEOGRAPHY	37	10	1977	1994	10.1111/j.1365-2699.2010.02334.x	2010	Invertebrates	arthropods	fossil
Starrett, James; Hedin, Marshal; Ayoub, Nadia; Hayashi, Cheryl Y.	Hemocyanin gene family evolution in spiders (Araneae), with implications for phylogenetic relationships and divergence times in the infraorder Mygalomorphae	GENE	524	2	175	186	10.1016/j.gene.2013.04.037	2013	Invertebrates	arthropods	fossil
Strutzenberger, P.; Fiedler, K.	Temporal patterns of diversification in Andean Eois, a species-rich clade of moths (Lepidoptera, Geometridae)	JOURNAL OF EVOLUTIONARY BIOLOGY	24	4	919	925	10.1111/j.1420-9101.2010.02216.x	2011	Invertebrates	arthropods	fossil
Thomas, Jessica A.; Trueman, John W. H.; Rambaut, Andrew; Welch, John J.	Relaxed Phylogenetics and the Palaeoptera Problem: Resolving Deep Ancestral Splits in the Insect Phylogeny	SYSTEMATIC BIOLOGY	62	2	285	297	10.1093/sysbio/sys093	2013	Invertebrates	arthropods	fossil
Tinn, Oive; Oakley, Todd H.	Erratic rates of molecular evolution and incongruence of fossil and molecular divergence time estimates in Ostracoda (Crustacea)	MOLECULAR PHYLOGENETICS AND EVOLUTION	48	1	157	167	10.1016/j.ympev.2008.03.001	2008	Invertebrates	arthropods	fossil
Toon, Alicia; Perez-Losada, Marcos; Schweitzer, Carrie E.; Feldmann, Rodney M.; Carlson, Michael; Crandall, Keith A.	Gondwanan radiation of the Southern Hemisphere crayfishes (Decapoda: Parastacidae): evidence from fossils and molecules	JOURNAL OF BIOGEOGRAPHY	37	12	2275	2290	10.1111/j.1365-2699.2010.02374.x	2010	Invertebrates	arthropods	fossil
Ward, Philip S.; Brady, Sean G.; Fisher, Brian L.; Schultz, Ted R.	Phylogeny and Biogeography of Dolichoderine Ants: Effects of Data Partitioning and Relict Taxa on Historical Inference	SYSTEMATIC BIOLOGY	59	3	342	362	10.1093/sysbio/syq012	2010	Invertebrates	arthropods	fossil
Ware, Jessica L.; Grimaldi, David A.; Engel, Michael S.	The effects of fossil placement and calibration on divergence times and rates: An example from the termites (Insecta: Isoptera)	ARTHROPOD STRUCTURE & DEVELOPMENT	39	2013-02-03	204	219	10.1016/j.asd.2009.11.003	2010	Invertebrates	arthropods	fossil
Warnock, Rachel C. M.; Yang, Ziheng; Donoghue, Philip C. J.	Exploring uncertainty in the calibration of the molecular clock	BIOLOGY LETTERS	8	1	156	159	10.1098/rsbl.2011.0710	2012	Invertebrates	arthropods	fossil
Wheat, Christopher W.; Wahlberg, Niklas	Phylogenomic Insights into the Cambrian Explosion, the Colonization of Land and the Evolution of Flight in Arthropoda	SYSTEMATIC BIOLOGY	62	1	93	109	10.1093/sysbio/sys074	2013	Invertebrates	arthropods	fossil
Wilson, Joseph S.; Clark, Sarah L.; Williams, Kevin A.; Pitts, James P.	Historical biogeography of the arid-adapted velvet ant Sphaeropthalma arota (Hymenoptera: Mutillidae) reveals cryptic species	JOURNAL OF BIOGEOGRAPHY	39	2	336	352	10.1111/j.1365-2699.2011.02580.x	2012	Invertebrates	arthropods	fossil
Wilson, Joseph S.; Pitts, James P.	Identifying Pleistocene refugia in North American cold deserts using phylogeographic analyses and ecological niche modelling	DIVERSITY AND DISTRIBUTIONS	18	11	1139	1152	10.1111/j.1472-4642.2012.00902.x	2012	Invertebrates	arthropods	fossil
Wilson, Joseph S.; Pitts, James P.	Pleistocene Diversification of the Odontophotopsis unicornis Species-Group (Hymenoptera: Mutillidae)	ANNALS OF THE ENTOMOLOGICAL SOCIETY OF AMERICA	103	4	555	565	10.1603/AN09177	2010	Invertebrates	arthropods	fossil
Wilson, Joseph S.; von Dohlen, Carol D.; Forister, Matthew L.; Pitts, James P.	Family-Level Divergences in the Stinging Wasps (Hymenoptera: Aculeata), with Correlations to Angiosperm Diversification	EVOLUTIONARY BIOLOGY	40	1	101	107	10.1007/s11692-012-9189-0	2013	Invertebrates	arthropods	fossil
Wood, Hannah Marie; Matzke, Nicholas J.; Gillespie, Rosemary G.; Griswold, Charles E.	Treating Fossils as Terminal Taxa in Divergence Time Estimation Reveals Ancient Vicariance Patterns in the Palpimanoid Spiders	SYSTEMATIC BIOLOGY	62	2	264	284	10.1093/sysbio/sys092	2013	Invertebrates	arthropods	fossil
Yang, Jin-Shu; Lu, Bo; Chen, Dian-Fu; Yu, Yan-Qin; Yang, Fan; Nagasawa, Hiromichi; Tsuchida, Shinji; Fujiwara, Yoshihiro; Yang, Wei-Jun	When Did Decapods Invade Hydrothermal Vents? Clues from the Western Pacific and Indian Oceans	MOLECULAR BIOLOGY AND EVOLUTION	30	2	305	309	10.1093/molbev/mss224	2013	Invertebrates	arthropods	fossil
Yassin, Amir; David, Jean R.	PHYLOGENETIC BIOGEOGRAPHY OF AFROTROPICAL DROSOPHILIDAE	BIOGEOGRAPHY			105	136		2010	Invertebrates	arthropods	fossil
Zhang, Jun-Xia; Maddison, Wayne P.	Molecular phylogeny, divergence times and biogeography of spiders of the subfamily Euophryinae (Araneae: Salticidae)	MOLECULAR PHYLOGENETICS AND EVOLUTION	68	1	81	92	10.1016/j.ympev.2013.03.017	2013	Invertebrates	arthropods	fossil
Zhang, Xi; Zhou, Hong-Zhang	How Old Are the Rove Beetles (Insecta: Coleoptera: Staphylinidae) and Their Lineages? Seeking an Answer with DNA	ZOOLOGICAL SCIENCE	30	6	490	501	10.2108/zsj.30.490	2013	Invertebrates	arthropods	fossil
Zhao, Zhe; Su, Tian-juan; Chesters, Douglas; Wang, Shi-di; Ho, Simon Y. W.; Zhu, Chao-dong; Chen, Xiao-lin; Zhang, Chun-tian	The Mitochondrial Genome of Elodia flavipalpis Aldrich (Diptera: Tachinidae) and the Evolutionary Timescale of Tachinid Flies	PLOS ONE	8	4			10.1371/journal.pone.0061814	2013	Invertebrates	arthropods	fossil
Kuntner, Matjaz; Arnedo, Miquel A.; Trontelj, Peter; Lokovsek, Tjasa; Agnarsson, Ingi	A molecular phylogeny of nephilid spiders: Evolutionary history of a model lineage	MOLECULAR PHYLOGENETICS AND EVOLUTION	69	3	961	979	10.1016/j.ympev.2013.06.008	2013	Vertebrates	arthropods	fossil
Brown, Joseph W.; Rest, Joshua S.; Garcia-Moreno, Jaime; Sorenson, Michael D.; Mindell, David P.	Strong mitochondrial DNA support for a Cretaceous origin of modern avian lineages	BMC BIOLOGY	6				10.1186/1741-7007-6-6	2008	Vertebrates	birds	fossil
Folinsbee, Kaila E.; Evans, David C.	A protocol for temporal calibration of general area cladograms	JOURNAL OF BIOGEOGRAPHY	39	4	688	697	10.1111/j.1365-2699.2011.02643.x	2012	Vertebrates	birds	fossil
Ho, Simon Y. W.; Phillips, Matthew J.	Accounting for Calibration Uncertainty in Phylogenetic Estimation of Evolutionary Divergence Times	SYSTEMATIC BIOLOGY	58	3	367	380	10.1093/sysbio/syp035	2009	Vertebrates	birds	fossil
Kan, Xian-Zhao; Li, Xi-Feng; Lei, Zu-Pei; Chen, Lei; Gao, Hui; Yang, Zu-Yu; Yang, Jian-Ke; Guo, Zhi-Chun; Yu, Lei; Zhang, Li-Qin; Qian, Chao-Ju	Estimation of divergence times for major lineages of galliform birds: Evidence from complete mitochondrial genome sequences	AFRICAN JOURNAL OF BIOTECHNOLOGY	9	21	3073	3078		2010	Vertebrates	birds	fossil
Kennedy, Jonathan D.; Weir, Jason T.; Hooper, Daniel M.; Tietze, D. Thomas; Martens, Jochen; Price, Trevor D.	ECOLOGICAL LIMITS ON DIVERSIFICATION OF THE HIMALAYAN CORE CORVOIDEA	EVOLUTION	66	8	2599	2613	10.1111/j.1558-5646.2012.01618.x	2012	Vertebrates	birds	fossil
Krajewski, Carey; Sipiorski, Justin T.; Anderson, Frank E.	COMPLETE MITOCHONDRIAL GENOME SEQUENCES AND THE PHYLOGENY OF CRANES (GRUIFORMES: GRUIDAE)	AUK	127	2	440	452	10.1525/auk.2009.09045	2010	Vertebrates	birds	fossil
Ksepka, Daniel T.; Clarke, Julia A.	The basal penguin (Aves: Sphenisciformes) Perudyptes devriesi and a phylogenetic evaluation of the penguin fossil record.	Bulletin of the American Museum of Natural History	337		3	77		2010	Vertebrates	birds	fossil
Laurin, M.; Gussekloo, S. W. S.; Marjanovic, D.; Legendre, L.; Cubo, J.	Testing gradual and speciational models of evolution in extant taxa: the example of ratites	JOURNAL OF EVOLUTIONARY BIOLOGY	25	2	293	303	10.1111/j.1420-9101.2011.02422.x	2012	Vertebrates	birds	fossil
McCormack, John E.; Heled, Joseph; Delaney, Kathleen S.; Peterson, A. Townsend; Knowles, L. Lacey	CALIBRATING DIVERGENCE TIMES ON SPECIES TREES VERSUS GENE TREES: IMPLICATIONS FOR SPECIATION HISTORY OF APHELOCOMA JAYS	EVOLUTION	65	1	184	202	10.1111/j.1558-5646.2010.01097.x	2011	Vertebrates	birds	fossil
Pacheco, M. Andreina; Battistuzzi, Fabia U.; Lentino, Miguel; Aguilar, Roberto F.; Kumar, Sudhir; Escalante, Ananias A.	Evolution of Modern Birds Revealed by Mitogenomics: Timing the Radiation and Origin of Major Orders	MOLECULAR BIOLOGY AND EVOLUTION	28	6	1927	1942	10.1093/molbev/msr014	2011	Vertebrates	birds	fossil
Patterson, S. A.; Morris-Pocock, J. A.; Friesen, V. L.	A multilocus phylogeny of the Sulidae (Aves: Pelecaniformes)	MOLECULAR PHYLOGENETICS AND EVOLUTION	58	2	181	191	10.1016/j.ympev.2010.11.021	2011	Vertebrates	birds	fossil
Schweizer, Manuel; Seehausen, Ole; Hertwig, Stefan T.	Macroevolutionary patterns in the diversification of parrots: effects of climate change, geological events and key innovations	JOURNAL OF BIOGEOGRAPHY	38	11	2176	2194	10.1111/j.1365-2699.2011.02555.x	2011	Vertebrates	birds	fossil
Subramanian, Sankar; Beans-Picon, Gabrielle; Swaminathan, Siva K.; Millar, Craig D.; Lambert, David M.	Evidence for a recent origin of penguins	BIOLOGY LETTERS	9	6			10.1098/rsbl.2013.0748	2013	Vertebrates	birds	fossil
Adamson, Eleanor A. S.; Hurwood, David A.; Mather, Peter B.	A reappraisal of the evolution of Asian snakehead fishes (Pisces, Channidae) using molecular data from multiple genes and fossil calibration	MOLECULAR PHYLOGENETICS AND EVOLUTION	56	2	707	717	10.1016/j.ympev.2010.03.027	2010	Vertebrates	fish	fossil
Alexandrou, Markos A.; Swartz, Brian A.; Matzke, Nicholas J.; Oakley, Todd H.	Genome duplication and multiple evolutionary origins of complex migratory behavior in Salmonidae	MOLECULAR PHYLOGENETICS AND EVOLUTION	69	3	514	523	10.1016/j.ympev.2013.07.026	2013	Vertebrates	fish	fossil
Alfaro, Michael E.; Santini, Francesco; Brock, Chad D.	Do reefs drive diversification in marine teleosts? Evidence from the pufferfish and their allies (order tetraodontiformes)	EVOLUTION	61	9	2104	2126	10.1111/j.1558-5646.2007.00182.x	2007	Vertebrates	fish	fossil
Arroyave, Jairo; Denton, John S. S.; Stiassny, Melanie L. J.	Are characiform Fishes Gondwanan in Origin? Insights from a Time-Scaled Molecular Phylogeny of the Citharinoidei (Ostariophysi: Characiformes)	PLOS ONE	8	10			10.1371/journal.pone.0077269	2013	Vertebrates	fish	fossil
Arroyave, Jairo; Stiassny, Melanie L. J.	Phylogenetic relationships and the temporal context for the diversification of African characins of the family Alestidae (Ostariophysi: Characiformes): Evidence from DNA sequence data	MOLECULAR PHYLOGENETICS AND EVOLUTION	60	3	385	397	10.1016/j.ympev.2011.04.016	2011	Vertebrates	fish	fossil
Aschliman, Neil C.; Nishida, Mutsumi; Miya, Masaki; Inoue, Jun G.; Rosana, Kerri M.; Naylor, Gavin J. P.	Body plan convergence in the evolution of skates and rays (Chondrichthyes: Batoidea)	MOLECULAR PHYLOGENETICS AND EVOLUTION	63	1	28	42	10.1016/j.ympev.2011.12.012	2012	Vertebrates	fish	fossil
Blanton, Rebecca E.; Page, Lawrence M.; Hilber, Samantha A.	Timing of clade divergence and discordant estimates of genetic and morphological diversity in the Slender Madtom, Noturus exilis (Ictaluridae)	MOLECULAR PHYLOGENETICS AND EVOLUTION	66	3	679	693	10.1016/j.ympev.2012.10.022	2013	Vertebrates	fish	fossil
Brown, Katherine J.; Rueber, Lukas; Bills, Roger; Day, Julia J.	Mastacembelid eels support Lake Tanganyika as an evolutionary hotspot of diversification	BMC EVOLUTIONARY BIOLOGY	10				10.1186/1471-2148-10-188	2010	Vertebrates	fish	fossil
Brown, Richard P.; Yang, Ziheng	Rate variation and estimation of divergence times using strict and relaxed clocks	BMC EVOLUTIONARY BIOLOGY	11				10.1186/1471-2148-11-271	2011	Vertebrates	fish	fossil
Campbell, Matthew A.; Chen, Wei-Jen; Lopez, J. Andres	Are flatfishes (Pleuronectiformes) monophyletic?	MOLECULAR PHYLOGENETICS AND EVOLUTION	69	3	664	673	10.1016/j.ympev.2013.07.011	2013	Vertebrates	fish	fossil
Campbell, Matthew A.; Lopez, J. Andres; Sado, Tetsuya; Miya, Masaki	Pike and salmon as sister taxa: Detailed intraclade resolution and divergence time estimation of Esociformes plus Salmoniformes based on whole mitochondrial genome sequences	GENE	530	1	57	65	10.1016/j.gene.2013.07.068	2013	Vertebrates	fish	fossil
Carlson, Rose L.; Wainwright, Peter C.; Near, Thomas J.	RELATIONSHIP BETWEEN SPECIES CO-OCCURRENCE AND RATE OF MORPHOLOGICAL CHANGE IN PERCINA DARTERS (PERCIDAE: ETHEOSTOMATINAE)	EVOLUTION	63	3	767	778	10.1111/j.1558-5646.2008.00576.x	2009	Vertebrates	fish	fossil
Cowman, Peter F.; Bellwood, David R.; van Herwerden, Lynne	Dating the evolutionary origins of wrasse lineages (Labridae) and the rise of trophic novelty on coral reefs	MOLECULAR PHYLOGENETICS AND EVOLUTION	52	3	621	631	10.1016/j.ympev.2009.05.015	2009	Vertebrates	fish	fossil
Friedman, Matt; Keck, Benjamin P.; Dornburg, Alex; Eytan, Ron I.; Martin, Christopher H.; Hulsey, C. Darrin; Wainwright, Peter C.; Near, Thomas J.	Molecular and fossil evidence place the origin of cichlid fishes long after Gondwanan rifting	PROCEEDINGS OF THE ROYAL SOCIETY B-BIOLOGICAL SCIENCES	280	1770			10.1098/rspb.2013.1733	2013	Vertebrates	fish	fossil
Genner, Martin J.; Seehausen, Ole; Lunt, David H.; Joyce, Domino A.; Shaw, Paul W.; Carvalho, Gary R.; Turner, Georg F.	Age of cichlids: New dates for ancient lake fish radiations	MOLECULAR BIOLOGY AND EVOLUTION	24	5	1269	1282	10.1093/molbev/msm050	2007	Vertebrates	fish	fossil
Hallstrom, Bjorn M.; Janke, Axel	Gnathostome Phylogenomics Utilizing Lungfish EST Sequences	MOLECULAR BIOLOGY AND EVOLUTION	26	2	463	471	10.1093/molbev/msn271	2009	Vertebrates	fish	fossil
Hallstrom, Bjorn M.; Janke, Axel	Gnathostome Phylogenomics Utilizing Lungfish EST Sequences	MOLECULAR BIOLOGY AND EVOLUTION	26	2	463	471	10.1093/molbev/msn271	2009	Vertebrates	fish	fossil
Hodge, Jennifer R.; Read, Charmaine I.; Bellwood, David R.; van Herwerden, Lynne	Evolution of sympatric species: a case study of the coral reef fish genus Pomacanthus (Pomacanthidae)	JOURNAL OF BIOGEOGRAPHY	40	9	1676	1687	10.1111/jbi.12124	2013	Vertebrates	fish	fossil
Inoue, Jun; Donoghue, Philip C. J.; Yang, Ziheng	The Impact of the Representation of Fossil Calibrations on Bayesian Estimation of Species Divergence Times	SYSTEMATIC BIOLOGY	59	1	74	89	10.1093/sysbio/syp096	2010	Vertebrates	fish	fossil
Karinthanyakit, W.; Jondeung, A.	Molecular phylogenetic relationships of pangasiid and schilbid catfishes in Thailand	JOURNAL OF FISH BIOLOGY	80	7	2549	2570	10.1111/j.1095-8649.2012.03303.x	2012	Vertebrates	fish	fossil
Kazancioglu, Erem; Near, Thomas J.; Hanel, Reinhold; Wainwright, Peter C.	Influence of sexual selection and feeding functional morphology on diversification rate of parrotfishes (Scaridae)	PROCEEDINGS OF THE ROYAL SOCIETY B-BIOLOGICAL SCIENCES	276	1672	3439	3446	10.1098/rspb.2009.0876	2009	Vertebrates	fish	fossil
Lavoue, Sebastien; Miya, Masaki; Arnegard, Matthew E.; Sullivan, John P.; Hopkins, Carl D.; Nishida, Mutsumi	Comparable Ages for the Independent Origins of Electrogenesis in African and South American Weakly Electric Fishes	PLOS ONE	7	5			10.1371/journal.pone.0036287	2012	Vertebrates	fish	fossil
Lavoue, Sebastien; Miya, Masaki; Moritz, Timo; Nishida, Mutsumi	A molecular timescale for the evolution of the African freshwater fish family Kneriidae (Teleostei: Gonorynchiformes)	ICHTHYOLOGICAL RESEARCH	59	2	104	112	10.1007/s10228-011-0258-7	2012	Vertebrates	fish	fossil
Lopez-Fernandez, Hernan; Arbour, Jessica H.; Winemiller, Kirk. O.; Honeycutt, Rodney L.	TESTING FOR ANCIENT ADAPTIVE RADIATIONS IN NEOTROPICAL CICHLID FISHES	EVOLUTION	67	5	1321	1337	10.1111/evo.12038	2013	Vertebrates	fish	fossil
Lundberg, John G.; Sullivan, John P.; Rodiles-Hernandez, Rocio; Hendrickson, Dean A.	Discovery of African roots for the Mesoamerican Chiapas catfish, Lacantunia enigmatica, requires an ancient intercontinental passage	PROCEEDINGS OF THE ACADEMY OF NATURAL SCIENCES OF PHILADELPHIA	156		39	53	10.1635/0097-3157(2007)156[39:DOARFT]2.0.CO;2	2007	Vertebrates	fish	fossil
Makinen, H. S.; Merila, J.	Mitochondrial DNA phylogeography of the three-spined stickleback (Gasterosteus aculeatus) in Europe - Evidence for multiple glacial refugia	MOLECULAR PHYLOGENETICS AND EVOLUTION	46	1	167	182	10.1016/j.ympev.2007.06.011	2008	Vertebrates	fish	fossil
Mariguela, Tatiane C.; Alexandrou, Markos A.; Foresti, Fausto; Oliveira, Claudio	Historical biogeography and cryptic diversity in the Callichthyinae (Siluriformes, Callichthyidae)	JOURNAL OF ZOOLOGICAL SYSTEMATICS AND EVOLUTIONARY RESEARCH	51	4	308	315	10.1111/jzs.12029	2013	Vertebrates	fish	fossil
Matschiner, Michael; Hanel, Reinhold; Salzburger, Walter	On the Origin and Trigger of the Notothenioid Adaptive Radiation	PLOS ONE	6	4			10.1371/journal.pone.0018911	2011	Vertebrates	fish	fossil
McCartney, Michael A.; Barreto, Felipe S.	A Mitochondrial DNA Analysis of the Species Status of the Endemic Waccamaw Darter, Etheostoma perlongum	COPEIA		1	103	113	10.1643/CG-07-169	2010	Vertebrates	fish	fossil
McMahan, Caleb D.; Davis, Matthew P.; Dominguez-Dominguez, Omar; Garcia-de-Leon, Francisco J.; Doadrio, Ignacio; Piller, Kyle R.	From the mountains to the sea: phylogeography and cryptic diversity within the mountain mullet, Agonostomus monticola (Teleostei: Mugilidae)	JOURNAL OF BIOGEOGRAPHY	40	5	894	904	10.1111/jbi.12036	2013	Vertebrates	fish	fossil
Meynard, Christine N.; Mouillot, David; Mouquet, Nicolas; Douzery, Emmanuel J. P.	A Phylogenetic Perspective on the Evolution of Mediterranean Teleost Fishes	PLOS ONE	7	5			10.1371/journal.pone.0036443	2012	Vertebrates	fish	fossil
Near, Thomas J.; Bossu, Christen M.; Bradburd, Gideon S.; Carlson, Rose L.; Harrington, Richard C.; Hollingsworth, Phillip R., Jr.; Keck, Benjamin P.; Etnier, David A.	Phylogeny and Temporal Diversification of Darters (Percidae: Etheostomatinae)	SYSTEMATIC BIOLOGY	60	5	565	595	10.1093/sysbio/syr052	2011	Vertebrates	fish	fossil
Near, Thomas J.; Eytan, Ron I.; Dornburg, Alex; Kuhn, Kristen L.; Moore, Jon A.; Davis, Matthew P.; Wainwright, Peter C.; Friedman, Matt; Smith, W. Leo	Resolution of ray-finned fish phylogeny and timing of diversification	PROCEEDINGS OF THE NATIONAL ACADEMY OF SCIENCES OF THE UNITED STATES OF AMERICA	109	34	13698	13703	10.1073/pnas.1206625109	2012	Vertebrates	fish	fossil
Porter, Megan L.; Dittmar, Katharina; Perez-Losada, Marcos	How long does evolution of the troglomorphic form take? Estimating divergence times in Astyanax mexicanus	ACTA CARSOLOGICA	36	1	173	182		2007	Vertebrates	fish	fossil
Rican, Oldrich; Pialek, Lubomir; Zardoya, Rafael; Doadrio, Ignacio; Zrzavy, Jan	Biogeography of the Mesoamerican Cichlidae (Teleostei: Heroini): colonization through the GAARlandia land bridge and early diversification	JOURNAL OF BIOGEOGRAPHY	40	3	579	593	10.1111/jbi.12023	2013	Vertebrates	fish	fossil
Roe, Kevin J.; Mayden, Richard L.; Harris, Phillip M.	Systematics and Zoogeography of the Rock Basses (Centrarchidae: Ambloplites)	COPEIA		4	858	867	10.1643/CI-07-105	2008	Vertebrates	fish	fossil
Santini, F.; Carnevale, G.; Sorenson, L.	First molecular scombrid timetree (Percomorpha: Scombridae) shows recent radiation of tunas following invasion of pelagic habitat	ITALIAN JOURNAL OF ZOOLOGY	80	2	210	221	10.1080/11250003.2013.775366	2013	Vertebrates	fish	fossil
Santini, F.; Sorenson, L.	First molecular timetree of billfishes (Istiophoriformes: Acanthomorpha) shows a Late Miocene radiation of marlins and allies	ITALIAN JOURNAL OF ZOOLOGY	80	4	481	489	10.1080/11250003.2013.848945	2013	Vertebrates	fish	fossil
Santini, Francesco; Kong, Xianghui; Sorenson, Laurie; Carnevale, Giorgio; Mehta, Rita S.; Alfaro, Michael E.	A multi-locus molecular timescale for the origin and diversification of eels (Order: Anguilliformes)	MOLECULAR PHYLOGENETICS AND EVOLUTION	69	3	884	894	10.1016/j.ympev.2013.06.016	2013	Vertebrates	fish	fossil
Santini, Francesco; Sorenson, Laurie; Alfaro, Michael E.	A new multi-locus timescale reveals the evolutionary basis of diversity patterns in triggerfishes and filefishes (Balistidae, Monacanthidae; Tetraodontiformes)	MOLECULAR PHYLOGENETICS AND EVOLUTION	69	1	165	176	10.1016/j.ympev.2013.05.015	2013	Vertebrates	fish	fossil
Smith, Gerald R.; Dowling, Thomas E.	Correlating hydrographic events and divergence times of speckled dace (Rhinichthys: Teleostei: Cyprinidae) in the Colorado River drainage	LATE CENOZOIC DRAINAGE HISTORY OF THE SOUTHWESTERN GREAT BASIN AND LOWER COLORADO RIVER REGION: GEOLOGIC AND BIOTIC PERSPECTIVES	439		301	317	10.1130/2008.2439(13)	2008	Vertebrates	fish	fossil
Sorenson, Laurie; Santini, Francesco; Carnevale, Giorgio; Alfaro, Michael E.	A multi-locus timetree of surgeonfishes (Acanthuridae, Percomorpha), with revised family taxonomy	MOLECULAR PHYLOGENETICS AND EVOLUTION	68	1	150	160	10.1016/j.ympev.2013.03.014	2013	Vertebrates	fish	fossil
Stelkens, Rike B.; Young, Kyle A.; Seehausen, Ole	THE ACCUMULATION OF REPRODUCTIVE INCOMPATIBILITIES IN AFRICAN CICHLID FISH	EVOLUTION	64	3	617	632	10.1111/j.1558-5646.2009.00849.x	2010	Vertebrates	fish	fossil
Sullivan, John P.; Muriel-Cunha, Janice; Lundberg, John G.	Phylogenetic relationships and molecular dating of the major groups of catfishes of the Neotropical superfamily Pimelodoidea (Teleostei, Siluriformes)	PROCEEDINGS OF THE ACADEMY OF NATURAL SCIENCES OF PHILADELPHIA	162		89	110		2013	Vertebrates	fish	fossil
Wilson, Nerida G.; Rouse, Greg W.	Convergent camouflage and the non-monophyly of 'seadragons' (Syngnathidae: Teleostei): suggestions for a revised taxonomy of syngnathids	ZOOLOGICA SCRIPTA	39	6	551	558	10.1111/j.1463-6409.2010.00449.x	2010	Vertebrates	fish	fossil
Wilson, Wade D.; Turner, Thomas F.	Phylogenetic analysis of the Pacific cutthroat trout (Oncorhynchus clarki ssp.: Salmonidae) based on partial mtDNA ND4 sequences: A closer look at the highly fragmented inland species	MOLECULAR PHYLOGENETICS AND EVOLUTION	52	2	406	415	10.1016/j.ympev.2009.03.018	2009	Vertebrates	fish	fossil
Agnarsson, Ingi; Zambrana-Torrelio, Carlos; Flores Saldana, Nadia; May-Collado, Laura	A time-calibrated species-level phylogeny of bats (Chiroptera, Mammalia).	PLOS CURRENTS						2011	Vertebrates	mammals	fossil
Aris-Brosou, Stephane	Dating Phylogenies with Hybrid Local Molecular Clocks	PLOS ONE					http://dx.doi.org/10.1371/journal.pone.0000879.t002	2007	Vertebrates	mammals	fossil
Aris-Brosou, Stephane	Dating Phylogenies with Hybrid Local Molecular Clocks	PLOS ONE					http://dx.doi.org/10.1371/journal.pone.0000879.t002	2007	Vertebrates	mammals	fossil
Arnason, Ulfur; Adegoke, Joseph A.; Gullberg, Anette; Harley, Eric H.; Janke, Axel; Kullberg, Morgan	Mitogenomic relationships of placental mammals and molecular estimates of their divergences	GENE	421	2013-01-02	37	51	10.1016/j.gene.2008.05.024	2008	Vertebrates	mammals	fossil
Bibi, Faysal	A multi-calibrated mitochondrial phylogeny of extant Bovidae (Artiodactyla, Ruminantia) and the importance of the fossil record to systematics	BMC EVOLUTIONARY BIOLOGY	13				10.1186/1471-2148-13-166	2013	Vertebrates	mammals	fossil
Bjork, Adam; Liu, Weimin; Wertheim, Joel O.; Hahn, Beatrice H.; Worobey, Michael	Evolutionary History of Chimpanzees Inferred from Complete Mitochondrial Genomes	MOLECULAR BIOLOGY AND EVOLUTION	28	1	615	623	10.1093/molbev/msq227	2011	Vertebrates	mammals	fossil
Brandt, Adam L.; Ishida, Yasuko; Georgiadis, Nicholas J.; Roca, Alfred L.	Forest elephant mitochondrial genomes reveal that elephantid diversification in Africa tracked climate transitions	MOLECULAR ECOLOGY	21	5	1175	1189	10.1111/j.1365-294X.2012.05461.x	2012	Vertebrates	mammals	fossil
Brown, Richard P.; Yang, Ziheng	Bayesian Dating of Shallow Phylogenies with a Relaxed Clock	SYSTEMATIC BIOLOGY	59	2	119	131	10.1093/sysbio/syp082	2010	Vertebrates	mammals	fossil
Castiglia, Riccardo; Solano, Emanuela; Makundi, Rhodes H.; Hulselmans, Jan; Verheyen, Erik; Colangelo, Paolo	Rapid chromosomal evolution in the mesic four-striped grass rat Rhabdomys dilectus (Rodentia, Muridae) revealed by mtDNA phylogeographic analysis	JOURNAL OF ZOOLOGICAL SYSTEMATICS AND EVOLUTIONARY RESEARCH	50	2	165	172	10.1111/j.1439-0469.2011.00627.x	2012	Vertebrates	mammals	fossil
Chan, Yi-Chiao; Roos, Christian; Inoue-Murayama, Miho; Inoue, Eiji; Shih, Chih-Chin; Pei, Kurtis Jai-Chyi; Vigilant, Linda	Mitochondrial Genome Sequences Effectively Reveal the Phylogeny of Hylobates Gibbons	PLOS ONE	5	12			10.1371/journal.pone.0014419	2010	Vertebrates	mammals	fossil
Cunha, Haydee A.; Moraes, Lucas C.; Medeiros, Bruna V.; Lailson-Brito, Jose, Jr.; da Silva, Vera M. F.; Sole-Cava, Antonio M.; Schrago, Carlos G.	Phylogenetic Status and Timescale for the Diversification of Steno and Sotalia Dolphins	PLOS ONE	6	12			10.1371/journal.pone.0028297	2011	Vertebrates	mammals	fossil
Dornburg, Alex; Brandley, Matthew C.; McGowen, Michael R.; Near, Thomas J.	Relaxed Clocks and Inferences of Heterogeneous Patterns of Nucleotide Substitution and Divergence Time Estimates across Whales and Dolphins (Mammalia: Cetacea)	MOLECULAR BIOLOGY AND EVOLUTION	29	2	721	736	10.1093/molbev/msr228	2012	Vertebrates	mammals	fossil
dos Reis, Mario; Inoue, Jun; Hasegawa, Masami; Asher, Robert J.; Donoghue, Philip C. J.; Yang, Ziheng	Phylogenomic datasets provide both precision and accuracy in estimating the timescale of placental mammal phylogeny	PROCEEDINGS OF THE ROYAL SOCIETY B-BIOLOGICAL SCIENCES	279	1742	3491	3500	10.1098/rspb.2012.0683	2012	Vertebrates	mammals	fossil
dos Reis, Mario; Yang, Ziheng	Approximate Likelihood Calculation on a Phylogeny for Bayesian Estimation of Divergence Times	MOLECULAR BIOLOGY AND EVOLUTION	28	7	2161	2172	10.1093/molbev/msr045	2011	Vertebrates	mammals	fossil
Dos Reis, Mario; Yang, Ziheng	The unbearable uncertainty of Bayesian divergence time estimation	JOURNAL OF SYSTEMATICS AND EVOLUTION	51	1	30	43		2013	Vertebrates	mammals	fossil
Encarnacion Perez, Maria; Pol, Diego	Major Radiations in the Evolution of Caviid Rodents: Reconciling Fossils, Ghost Lineages, and Relaxed Molecular Clocks	PLOS ONE	7	10			10.1371/journal.pone.0048380	2012	Vertebrates	mammals	fossil
Endicott, Phillip; Ho, Simon Y. W.; Stringer, Chris	Using genetic evidence to evaluate four palaeoanthropological hypotheses for the timing of Neanderthal and modern human origins	JOURNAL OF HUMAN EVOLUTION	59	1	87	95	10.1016/j.jhevol.2010.04.005	2010	Vertebrates	mammals	fossil
Faulkes, C. G.; Bennett, N. C.; Cotterill, F. P. D.; Stanley, W.; Mgode, G. F.; Verheyen, E.	Phylogeography and cryptic diversity of the solitary-dwelling silvery mole-rat, genus Heliophobius (family: Bathyergidae)	JOURNAL OF ZOOLOGY	285	4	324	338	10.1111/j.1469-7998.2011.00863.x	2011	Vertebrates	mammals	fossil
Folinsbee, Kaila E.; Evans, David C.	A protocol for temporal calibration of general area cladograms	JOURNAL OF BIOGEOGRAPHY	39	4	688	697	10.1111/j.1365-2699.2011.02643.x	2012	Vertebrates	mammals	fossil
Francisco Ornelas, Juan; Sosa, Victoria; Soltis, Douglas E.; Daza, Juan M.; Gonzalez, Clementina; Soltis, Pamela S.; Gutierrez-Rodriguez, Carla; Espinosa de los Monteros, Alejandro; Castoe, Todd A.; Bell, Charles; Ruiz-Sanchez, Eduardo	Comparative Phylogeographic Analyses Illustrate the Complex Evolutionary History of Threatened Cloud Forests of Northern Mesoamerica	PLOS ONE	8	2			10.1371/journal.pone.0056283	2013	Vertebrates	mammals	fossil
Fulton, Tara L.; Strobeck, Curtis	Multiple fossil calibrations, nuclear loci and mitochondrial genomes provide new insight into biogeography and divergence timing for true seals (Phocidae, Pinnipedia)	JOURNAL OF BIOGEOGRAPHY	37	5	814	829	10.1111/j.1365-2699.2010.02271.x	2010	Vertebrates	mammals	fossil
Hafner, John C.; Light, Jessica E.; Hafner, David J.; Hafner, Mark S.; Reddington, Emily; Rogers, Duke S.; Riddle, Brett R.	Basal clades and molecular systematics of heteromyid rodents	JOURNAL OF MAMMALOGY	88	5	1129	1145	10.1644/06-MAMM-A-413R1.1	2007	Vertebrates	mammals	fossil
Hassanin, Alexandre; Delsuc, Frederic; Ropiquet, Anne; Hammer, Catrin; van Vuuren, Bettine Jansen; Matthee, Conrad; Ruiz-Garcia, Manuel; Catzeflis, Francois; Areskoug, Veronika; Trung Thanh Nguyen; Couloux, Arnaud	Pattern and timing of diversification of Cetartiodactyla (Mammalia, Laurasiatheria), as revealed by a comprehensive analysis of mitochondrial genomes	COMPTES RENDUS BIOLOGIES	335	1	32	50	10.1016/j.crvi.2011.11.002	2012	Vertebrates	mammals	fossil
Higdon, Jeff W.; Bininda-Emonds, Olaf R. P.; Beck, Robin M. D.; Ferguson, Steven H.	Phylogeny and divergence of the pinnipeds (Carnivora : Mammalia) assessed using a multigene dataset	BMC EVOLUTIONARY BIOLOGY	7				10.1186/1471-2148-7-216	2007	Vertebrates	mammals	fossil
Higdon, Jeff W.; Bininda-Emonds, Olaf R.P.; Beck, Robin M.D.; Ferguson, Steven H.	Phylogeny and divergence of the pinnipeds (Carnivora: Mammalia) assessed using a multigene dataset	BMC Evolutionary Biology	7		19pp.	19pp.		2007	Vertebrates	mammals	fossil
Ho, Simon Y. W.; Lanfear, Robert	Improved characterisation of among-lineage rate variation in cetacean mitogenomes using codon-partitioned relaxed clocks	MITOCHONDRIAL DNA	21	2013-03-04	138	146	10.3109/19401736.2010.494727	2010	Vertebrates	mammals	fossil
Hodgson, Jason A.; Sterner, Kirstin N.; Matthews, Luke J.; Burrell, Andrew S.; Jani, Rachana A.; Raaum, Ryan L.; Stewart, Caro-Beth; Disotell, Todd R.	Successive radiations, not stasis, in the South American primate fauna	PROCEEDINGS OF THE NATIONAL ACADEMY OF SCIENCES OF THE UNITED STATES OF AMERICA	106	14	5534	5539	10.1073/pnas.0810346106	2009	Vertebrates	mammals	fossil
Huang Shi	Primate phylogeny: molecular evidence for a pongid clade excluding humans and a prosimian clade containing tarsiers	SCIENCE CHINA-LIFE SCIENCES	55	8	709	725	10.1007/s11427-012-4350-7	2012	Vertebrates	mammals	fossil
Inoue, Jun; Donoghue, Philip C. J.; Yang, Ziheng	The Impact of the Representation of Fossil Calibrations on Bayesian Estimation of Species Divergence Times	SYSTEMATIC BIOLOGY	59	1	74	89	10.1093/sysbio/syp096	2010	Vertebrates	mammals	fossil
Jackson, J. A.; Baker, C. S.; Vant, M.; Steel, D. J.; Medrano-Gonzalez, L.; Palumbi, S. R.	Big and Slow: Phylogenetic Estimates of Molecular Evolution in Baleen Whales (Suborder Mysticeti)	MOLECULAR BIOLOGY AND EVOLUTION	26	11	2427	2440	10.1093/molbev/msp169	2009	Vertebrates	mammals	fossil
Jameson, Natalie M.; Hou, Zhuo-Cheng; Sterner, Kirstin N.; Weckle, Amy; Goodman, Morris; Steiper, Michael E.; Wildman, Derek E.	Genomic data reject the hypothesis of a prosimian primate clade	JOURNAL OF HUMAN EVOLUTION	61	3	295	305	10.1016/j.jhevol.2011.04.004	2011	Vertebrates	mammals	fossil
Johnston, Anne R.; Anthony, Nicola M.	A multi-locus species phylogeny of African forest duikers in the subfamily Cephalophinae: evidence for a recent radiation in the Pleistocene	BMC EVOLUTIONARY BIOLOGY	12				10.1186/1471-2148-12-120	2012	Vertebrates	mammals	fossil
Kutschera, Verena E.; Lecomte, Nicolas; Janke, Axel; Selva, Nuria; Sokolov, Alexander A.; Haun, Timm; Steyer, Katharina; Nowak, Carsten; Hailer, Frank	A range-wide synthesis and timeline for phylogeographic events in the red fox (Vulpes vulpes)	BMC EVOLUTIONARY BIOLOGY	13				10.1186/1471-2148-13-114	2013	Vertebrates	mammals	fossil
Lack, Justin B.; Van den Bussche, Ronald A.	A relaxed molecular clock places an evolutionary timescale on the origins of North American big-eared bats (Vespertilionidae: Corynorhinus)	ACTA CHIROPTEROLOGICA	11	1	15	23	10.3161/150811009X465668	2009	Vertebrates	mammals	fossil
Lamb, Jennifer M.; Ralph, Taryn M. C.; Goodman, Steven M.; Bogdanowicz, Wieslaw; Fahr, Jakob; Gajewska, Marta; Bates, Paul J. J.; Eger, Judith; Benda, Petr; Taylor, Peter J.	Phylogeography and predicted distribution of African-Arabian and Malagasy populations of giant mastiff bats, Otomops spp. (Chiroptera : Molossidae)	ACTA CHIROPTEROLOGICA	10	1	21	40	10.3161/150811008X331063	2008	Vertebrates	mammals	fossil
Lanier, Hayley C.; Olson, Link E.	Inferring divergence times within pikas (Ochotona spp.) using mtDNA and relaxed molecular dating techniques	MOLECULAR PHYLOGENETICS AND EVOLUTION	53	1	1	12	10.1016/j.ympev.2009.05.035	2009	Vertebrates	mammals	fossil
Lartillot, Nicolas; Delsuc, Frederic	JOINT RECONSTRUCTION OF DIVERGENCE TIMES AND LIFE-HISTORY EVOLUTION IN PLACENTAL MAMMALS USING A PHYLOGENETIC COVARIANCE MODEL	EVOLUTION	66	6	1773	1787	10.1111/j.1558-5646.2011.01558.x	2012	Vertebrates	mammals	fossil
Lartillot, Nicolas; Poujol, Raphael	A Phylogenetic Model for Investigating Correlated Evolution of Substitution Rates and Continuous Phenotypic Characters	MOLECULAR BIOLOGY AND EVOLUTION	28	1	729	744	10.1093/molbev/msq244	2011	Vertebrates	mammals	fossil
Lim, Burton K.	Divergence times and origin of neotropical sheath-tailed bats (tribe Diclidurini) in South America	MOLECULAR PHYLOGENETICS AND EVOLUTION	45	3	777	791	10.1016/j.ympev.2007.09.003	2007	Vertebrates	mammals	fossil
Linder, Martin; Britton, Tom; Sennblad, Bengt	Evaluation of Bayesian Models of Substitution Rate Evolution-Parental Guidance versus Mutual Independence	SYSTEMATIC BIOLOGY	60	3	329	342	10.1093/sysbio/syr009	2011	Vertebrates	mammals	fossil
Mantooth, Stacy J.; Hafner, David J.; Bryson, Robert W., Jr.; Riddle, Brett R.	Phylogeographic diversification of antelope squirrels (Ammospermophilus) across North American deserts	BIOLOGICAL JOURNAL OF THE LINNEAN SOCIETY	109	4	949	967	10.1111/bij.12084	2013	Vertebrates	mammals	fossil
McGowen, Michael R.; Spaulding, Michelle; Gatesy, John	Divergence date estimation and a comprehensive molecular tree of extant cetaceans	MOLECULAR PHYLOGENETICS AND EVOLUTION	53	3	891	906	10.1016/j.ympev.2009.08.018	2009	Vertebrates	mammals	fossil
Meredith, Robert W.; Janecka, Jan E.; Gatesy, John; Ryder, Oliver A.; Fisher, Colleen A.; Teeling, Emma C.; Goodbla, Alisha; Eizirik, Eduardo; Simao, Taiz L. L.; Stadler, Tanja; Rabosky, Daniel L.; Honeycutt, Rodney L.; Flynn, John J.; Ingram, Colleen M.; Steiner, Cynthia; Williams, Tiffani L.; Robinson, Terence J.; Burk-Herrick, Angela; Westerman, Michael; Ayoub, Nadia A.; Springer, Mark S.; Mur…	Impacts of the Cretaceous Terrestrial Revolution and KPg Extinction on Mammal Diversification	SCIENCE	334	6055	521	524	10.1126/science.1211028	2011	Vertebrates	mammals	fossil
Meredith, Robert W.; Mendoza, Miguel A.; Roberts, Karen K.; Westerman, Michael; Springer, Mark S.	A Phylogeny and Timescale for the Evolution of Pseudocheiridae (Marsupialia: Diprotodontia) in Australia and New Guinea	JOURNAL OF MAMMALIAN EVOLUTION	17	2	75	99	10.1007/s10914-010-9129-7	2010	Vertebrates	mammals	fossil
Montgelard, Claudine; Matthee, Conrad A.	Tempo of genetic diversification in southern African rodents: The role of Plio-Pleistocene climatic oscillations as drivers for speciation	ACTA OECOLOGICA-INTERNATIONAL JOURNAL OF ECOLOGY	42		50	57	10.1016/j.actao.2012.02.001	2012	Vertebrates	mammals	fossil
Nilsson, Maria A.; Harlid, Anna; Kullberg, Morgan; Janke, Axel	The impact of fossil calibrations, codon positions and relaxed clocks on the divergence time estimates of the native Australian rodents (Conilurini)	GENE	455	2013-01-02	22	31	10.1016/j.gene.2010.02.002	2010	Vertebrates	mammals	fossil
Nunome, Mitsuo; Yasuda, Shumpei P.; Sato, Jun J.; Vogel, Peter; Suzuki, Hitoshi	Phylogenetic relationships and divergence times among dormice (Rodentia, Gliridae) based on three nuclear genes	ZOOLOGICA SCRIPTA	36	6	537	546	10.1111/j.1463-6409.2007.00296.x	2007	Vertebrates	mammals	fossil
Parada, Andres; Pardinas, Ulyses F. J.; Salazar-Bravo, Jorge; D'Elia, Guillermo; Eduardo Palma, R.	Dating an impressive Neotropical radiation:. Molecular time estimates for the Sigmodontinae (Rodentia) provide insights into its historical biogeography	MOLECULAR PHYLOGENETICS AND EVOLUTION	66	3	960	968	10.1016/j.ympev.2012.12.001	2013	Vertebrates	mammals	fossil
Phillips, Matthew J.; Bennett, Thomas H.; Lee, Michael S. Y.	Molecules, morphology, and ecology indicate a recent, amphibious ancestry for echidnas	PROCEEDINGS OF THE NATIONAL ACADEMY OF SCIENCES OF THE UNITED STATES OF AMERICA	106	40	17089	17094	10.1073/pnas.0904649106	2009	Vertebrates	mammals	fossil
Pouydebat, E.; Laurin, M.; Gorce, P.; Bels, V.	Evolution of grasping among anthropoids	JOURNAL OF EVOLUTIONARY BIOLOGY	21	6	1732	1743	10.1111/j.1420-9101.2008.01582.x	2008	Vertebrates	mammals	fossil
Rannala, Bruce; Yang, Ziheng	Inferring speciation times under an episodic molecular clock	SYSTEMATIC BIOLOGY	56	3	453	466	10.1080/10635150701420643	2007	Vertebrates	mammals	fossil
Rannala, Bruce; Yang, Ziheng	Inferring speciation times under an episodic molecular clock	SYSTEMATIC BIOLOGY	56	3	453	466	10.1080/10635150701420643	2007	Vertebrates	mammals	fossil
Roth, V. Louise; Mercer, John M.	Differing rates of macroevolutionary diversification in arboreal squirrels	CURRENT SCIENCE	95	7	857	861		2008	Vertebrates	mammals	fossil
Rowe, Diane L.; Dunn, Katherine A.; Adkins, Ronald M.; Honeycutt, Rodney L.	Molecular clocks keep dispersal hypotheses afloat: evidence for trans-Atlantic rafting by rodents	JOURNAL OF BIOGEOGRAPHY	37	2	305	324	10.1111/j.1365-2699.2009.02190.x	2010	Vertebrates	mammals	fossil
Rowe, Kevin C.; Aplin, Ken P.; Baverstock, Peter R.; Moritz, Craig	Recent and Rapid Speciation with Limited Morphological Disparity in the Genus Rattus	SYSTEMATIC BIOLOGY	60	2	188	203	10.1093/sysbio/syq092	2011	Vertebrates	mammals	fossil
Sallam, Hesham M.; Seiffert, Erik R.; Steiper, Michael E.; Simons, Elwyn L.	Fossil and molecular evidence constrain scenarios for the early evolutionary and biogeographic history of hystricognathous rodents	PROCEEDINGS OF THE NATIONAL ACADEMY OF SCIENCES OF THE UNITED STATES OF AMERICA	106	39	16722	16727	10.1073/pnas.0908702106	2009	Vertebrates	mammals	fossil
Schrago, C. G.; Mello, B.; Soares, A. E. R.	Combining fossil and molecular data to date the diversification of New World Primates	JOURNAL OF EVOLUTIONARY BIOLOGY	26	11	2438	2446	10.1111/jeb.12237	2013	Vertebrates	mammals	fossil
Schrago, C. G.; Voloch, C. M.	The precision of the hominid timescale estimated by relaxed clock methods	JOURNAL OF EVOLUTIONARY BIOLOGY	26	4	746	755	10.1111/jeb.12076	2013	Vertebrates	mammals	fossil
Schrago, Carlos G.; Menezes, Albert N.; Moreira, Miguel A. M.; Pissinatti, Alcides; Seuanez, Hector N.	Chronology of Deep Nodes in the Neotropical Primate Phylogeny: Insights from Mitochondrial Genomes	PLOS ONE	7	12			10.1371/journal.pone.0051699	2012	Vertebrates	mammals	fossil
Springer, Mark S.; Meredith, Robert W.; Gatesy, John; Emerling, Christopher A.; Park, Jong; Rabosky, Daniel L.; Stadler, Tanja; Steiner, Cynthia; Ryder, Oliver A.; Janecka, Jan E.; Fisher, Colleen A.; Murphy, William J.	Macroevolutionary Dynamics and Historical Biogeography of Primate Diversification Inferred from a Species Supermatrix	PLOS ONE	7	11			10.1371/journal.pone.0049521	2012	Vertebrates	mammals	fossil
Stadelmann, B.; Lin, L.-K.; Kunz, T. H.; Ruedi, M.	Molecular phylogeny of New World Myotis (Chiroptera, Vespertilionidae) inferred from mitochondrial and nuclear DNA genes	MOLECULAR PHYLOGENETICS AND EVOLUTION	43	1	32	48	10.1016/j.ympev.2006.06.019	2007	Vertebrates	mammals	fossil
Steeman, Mette E.; Hebsgaard, Martin B.; Fordyce, R. Ewan; Ho, Simon Y. W.; Rabosky, Daniel L.; Nielsen, Rasmus; Rahbek, Carsten; Glenner, Henrik; Sorensen, Martin V.; Willerslev, Eske	Radiation of Extant Cetaceans Driven by Restructuring of the Oceans	SYSTEMATIC BIOLOGY	58	6	573	585	10.1093/sysbio/syp060	2009	Vertebrates	mammals	fossil
Stoffberg, Samantha; Schoeman, M. Corrie; Matthee, Conrad A.	Correlated Genetic and Ecological Diversification in a Widespread Southern African Horseshoe Bat	PLOS ONE	7	2			10.1371/journal.pone.0031946	2012	Vertebrates	mammals	fossil
Subramanian, Sankar; Lambert, David M.	Time Dependency of Molecular Evolutionary Rates? Yes and No	GENOME BIOLOGY AND EVOLUTION	3		1324	1328	10.1093/gbe/evr108	2011	Vertebrates	mammals	fossil
Tang, Li-Zhou; Wang, Liu-Yang; Cai, Zhen-Yuan; Zhang, Tong-Zuo; Ci, Hai-Xin; Lin, Gong-Hua; Su, Jian-Ping; Liu, Jian-Quan	Allopatric divergence and phylogeographic structure of the plateau zokor (Eospalax baileyi), a fossorial rodent endemic to the Qinghai-Tibetan Plateau	JOURNAL OF BIOGEOGRAPHY	37	4	657	668	10.1111/j.1365-2699.2009.02232.x	2010	Vertebrates	mammals	fossil
Wu, Shaoyuan; Wu, Wenyu; Zhang, Fuchun; Ye, Jie; Ni, Xijun; Sun, Jimin; Edwards, Scott V.; Meng, Jin; Organ, Chris L.	Molecular and Paleontological Evidence for a Post-Cretaceous Origin of Rodents	PLOS ONE	7	10			10.1371/journal.pone.0046445	2012	Vertebrates	mammals	fossil
Xia, Xuhua; Yang, Qun	A distance-based least-square method for dating speciation events	MOLECULAR PHYLOGENETICS AND EVOLUTION	59	2	342	353	10.1016/j.ympev.2011.01.017	2011	Vertebrates	mammals	fossil
Xiong, Ye; Brandley, Matthew C.; Xu, Shixia; Zhou, Kaiya; Yang, Guang	Seven new dolphin mitochondrial genomes and a time-calibrated phylogeny of whales	BMC EVOLUTIONARY BIOLOGY	9				10.1186/1471-2148-9-20	2009	Vertebrates	mammals	fossil
Yang, Ziheng; Rodriguez, Carlos E.	Searching for efficient Markov chain Monte Carlo proposal kernels	PROCEEDINGS OF THE NATIONAL ACADEMY OF SCIENCES OF THE UNITED STATES OF AMERICA	110	48	19307	19312	10.1073/pnas.1311790110	2013	Vertebrates	mammals	fossil
Breuke, Abraham S. H.; Romero, Pedro E.	Support and surprises: molecular phylogeny of the land snail superfamily Orthalicoidea using a three-locus gene analysis with a divergence time analysis and ancestral area reconstruction (Gastropoda: Stylommatophora)	ARCHIV FUR MOLLUSKENKUNDE	141	1	1	20	10.1127/arch.moll/1869-0963/141/001-020	2012	Invertebrates	molluscs	fossil
Castelin, M.; Lorion, J.; Brisset, J.; Cruaud, C.; Maestrati, P.; Utge, J.; Samadi, S.	Speciation patterns in gastropods with long-lived larvae from deep-sea seamounts	MOLECULAR ECOLOGY	21	19	4828	4853	10.1111/j.1365-294X.2012.05743.x	2012	Invertebrates	molluscs	fossil
Frey, Melissa A.; Vermeij, Geerat J.	Molecular phylogenies and historical biogeography of a circumtropical group of gastropods (Genus : Nerita): Implications for regional diversity patterns in the marine tropics	MOLECULAR PHYLOGENETICS AND EVOLUTION	48	3	1067	1086	10.1016/j.ympev.2008.05.009	2008	Invertebrates	molluscs	fossil
Hills, Simon F. K.; Crampton, James S.; Trewick, Steven A.; Morgan-Richards, Mary	DNA and Morphology Unite Two Species and 10 Million Year Old Fossils	PLOS ONE	7	12			10.1371/journal.pone.0052083	2012	Invertebrates	molluscs	fossil
Koehler, Frank; Criscione, Francesco	Plio-Pleistocene out-of-Australia dispersal in a camaenid land snail	JOURNAL OF BIOGEOGRAPHY	40	10	1971	1982	10.1111/jbi.12147	2013	Invertebrates	molluscs	fossil
Malaquias, Manuel Antonio E.; Reid, David G.	Tethyan vicariance, relictualism and speciation: evidence from a global molecular phylogeny of the opisthobranch genus Bulla	JOURNAL OF BIOGEOGRAPHY	36	9	1760	1777	10.1111/j.1365-2699.2009.02118.x	2009	Invertebrates	molluscs	fossil
Reid, David G.; Dyal, Patricia; Williams, Suzanne T.	A global molecular phylogeny of 147 periwinkle species (Gastropoda, Littorininae)	ZOOLOGICA SCRIPTA	41	2	125	136	10.1111/j.1463-6409.2011.00505.x	2012	Invertebrates	molluscs	fossil
Williams, Suzanne; Apte, Deepak; Ozawa, Tomowo; Kaligis, Fontje; Nakano, Tomoyuki	SPECIATION AND DISPERSAL ALONG CONTINENTAL COASTLINES AND ISLAND ARCS IN THE INDO-WEST PACIFIC TURBINID GASTROPOD GENUS LUNELLA	EVOLUTION	65	6	1752	1771	10.1111/j.1558-5646.2011.01255.x	2011	Invertebrates	molluscs	fossil
Ardila, Nestor E.; Giribet, Gonzalo; Sanchez, Juan A.	A time-calibrated molecular phylogeny of the precious corals: reconciling discrepancies in the taxonomic classification and insights into their evolutionary history	BMC EVOLUTIONARY BIOLOGY	12				10.1186/1471-2148-12-246	2012	Invertebrates	other	fossil
Aris-Brosou, Stephane	Dating Phylogenies with Hybrid Local Molecular Clocks	PLOS ONE					http://dx.doi.org/10.1371/journal.pone.0000879.t002	2007	Invertebrates	other	fossil
Coppard, Simon E.; Zigler, Kirk S.; Lessios, H. A.	Phylogeography of the sand dollar genus Mellita: Cryptic speciation along the coasts of the Americas	MOLECULAR PHYLOGENETICS AND EVOLUTION	69	3	1033	1042	10.1016/j.ympev.2013.05.028	2013	Invertebrates	other	fossil
Dohrmann, Martin; Vargas, Sergio; Janussen, Dorte; Collins, Allen G.; Woerheide, Gert	Molecular paleobiology of early-branching animals: integrating DNA and fossils elucidates the evolutionary history of hexactinellid sponges	PALEOBIOLOGY	39	1	95	108	10.5061/dryad.sm01b	2013	Invertebrates	other	fossil
Nowak, Michael D.; Smith, Andrew B.; Simpson, Carl; Zwickl, Derrick J.	A Simple Method for Estimating Informative Node Age Priors for the Fossil Calibration of Molecular Divergence Time Analyses	PLOS ONE	8	6			10.1371/journal.pone.0066245	2013	Invertebrates	other	fossil
Olson, Peter D.; Caira, Janine N.; Jensen, Kirsten; Overstreet, Robin M.; Palm, Harry W.; Beveridge, Ian	Evolution of the trypanorhynch tapeworms: Parasite phylogeny supports independent lineages of sharks and rays	INTERNATIONAL JOURNAL FOR PARASITOLOGY	40	2	223	242	10.1016/j.ijpara.2009.07.012	2010	Invertebrates	other	fossil
Park, Eunji; Hwang, Dae-Sik; Lee, Jae-Seong; Song, Jun-Im; Seo, Tae-Kun; Won, Yong-Jin	Estimation of divergence times in cnidarian evolution based on mitochondrial protein-coding genes and the fossil record	MOLECULAR PHYLOGENETICS AND EVOLUTION	62	1	329	345	10.1016/j.ympev.2011.10.008	2012	Invertebrates	other	fossil
Richards, Z. T.; Miller, D. J.; Wallace, C. C.	Molecular phylogenetics of geographically restricted Acropora species: Implications for threatened species conservation	MOLECULAR PHYLOGENETICS AND EVOLUTION	69	3	837	851	10.1016/j.ympev.2013.06.020	2013	Invertebrates	other	fossil
Rota-Stabelli, Omar; Daley, Allison C.; Pisani, Davide	Molecular Timetrees Reveal a Cambrian Colonization of Land and a New Scenario for Ecdysozoan Evolution	CURRENT BIOLOGY	23	5	392	398	10.1016/j.cub.2013.01.026	2013	Invertebrates	other	fossil
Rouse, Greg W.; Jermiin, Lars S.; Wilson, Nerida G.; Eeckhaut, Igor; Lanterbecq, Deborah; Oji, Tatsuo; Young, Craig M.; Browning, Teena; Cisternas, Paula; Helgen, Lauren E.; Stuckey, Michelle; Messing, Charles G.	Fixed, free, and fixed: The fickle phylogeny of extant Crinoidea (Echinodermata) and their Permian-Triassic origin	MOLECULAR PHYLOGENETICS AND EVOLUTION	66	1	161	181	10.1016/j.ympev.2012.09.018	2013	Invertebrates	other	fossil
Schwartz, Sonja A.; Budd, Ann F.; Carlon, David B.	Molecules and fossils reveal punctuated diversification in Caribbean "faviid" corals	BMC EVOLUTIONARY BIOLOGY	12				10.1186/1471-2148-12-123	2012	Invertebrates	other	fossil
Ahmadzadeh, Faraham; Flecks, Morris; Roedder, Dennis; Boehme, Wolfgang; Ilgaz, Cetin; James Harris, D.; Engler, Jan O.; Uzum, Nazan; Carretero, Miguel A.	Multiple dispersal out of Anatolia: biogeography and evolution of oriental green lizards	BIOLOGICAL JOURNAL OF THE LINNEAN SOCIETY	110	2	398	408	10.1111/bij.12129	2013	Vertebrates	reptiles	fossil
Alfaro, Michael E.; Karns, Daryl R.; Voris, Harold K.; Brock, Chad D.; Stuart, Bryan L.	Phylogeny, evolutionary history, and biogeography of Oriental-Australian rear-fanged water snakes (Colubroidea : Homalopsidae) inferred from mitochondrial and nuclear DNA sequences	MOLECULAR PHYLOGENETICS AND EVOLUTION	46	2	576	593	10.1016/j.ympev.2007.10.024	2008	Vertebrates	reptiles	fossil
Blankers, Thomas; Townsend, Ted M.; Pepe, Kristen; Reeder, Tod W.; Wiens, John J.	Contrasting global-scale evolutionary radiations: phylogeny, diversification, and morphological evolution in the major clades of iguanian lizards	BIOLOGICAL JOURNAL OF THE LINNEAN SOCIETY	108	1	127	143	10.1111/j.1095-8312.2012.01988.x	2013	Vertebrates	reptiles	fossil
Brandley, Matthew C.; Guiher, Tim J.; Pyron, R. Alexander; Winne, Christopher T.; Burbrink, Frank T.	Does dispersal across an aquatic geographic barrier obscure phylogeographic structure in the diamond-backed watersnake (Nerodia rhombifer)?	MOLECULAR PHYLOGENETICS AND EVOLUTION	57	2	552	560	10.1016/j.ympev.2010.07.015	2010	Vertebrates	reptiles	fossil
Brandley, Matthew C.; Huelsenbeck, John P.; Wiens, John J.	Rates and patterns in the evolution of snake-like body form in squamate reptiles: Evidence for repeated re-evolution of lost digits and long-term persistence of intermediate bodyforms	EVOLUTION	62	8	2042	2064	10.1111/j.1558-5646.2008.00430.x	2008	Vertebrates	reptiles	fossil
Bryson, Robert W., Jr.; Murphy, Robert W.; Graham, Matthew R.; Lathrop, Amy; Lazcano, David	Ephemeral Pleistocene woodlands connect the dots for highland rattlesnakes of the Crotalus intermedius group	JOURNAL OF BIOGEOGRAPHY	38	12	2299	2310	10.1111/j.1365-2699.2011.02565.x	2011	Vertebrates	reptiles	fossil
Burbrink, Frank T.; Lawson, Robin	How and when did Old World ratsnakes disperse into the New World?	MOLECULAR PHYLOGENETICS AND EVOLUTION	43	1	173	189	10.1016/j.ympev.2006.09.009	2007	Vertebrates	reptiles	fossil
Chiari, Ylenia; Cahais, Vincent; Galtier, Nicolas; Delsuc, Frederic	Phylogenomic analyses support the position of turtles as the sister group of birds and crocodiles (Archosauria)	BMC BIOLOGY	10				10.1186/1741-7007-10-65	2012	Vertebrates	reptiles	fossil
Colston, Timothy J.; Grazziotin, Felipe G.; Shepard, Donald B.; Vitt, Laurie J.; Colli, Guarino R.; Henderson, Robert W.; Hedges, S. Blair; Bonatto, Sandro; Zaher, Hussam; Noonan, Brice P.; Burbrink, Frank T.	Molecular systematics and historical biogeography of tree boas (Corallus spp.)	MOLECULAR PHYLOGENETICS AND EVOLUTION	66	3	953	959	10.1016/j.ympev.2012.11.027	2013	Vertebrates	reptiles	fossil
Duchene, Sebastian; Frey, Amy; Alfaro-Nunez, Alonzo; Dutton, Peter H.; Gilbert, M. Thomas P.; Morin, Phillip A.	Marine turtle mitogenome phylogenetics and evolution	MOLECULAR PHYLOGENETICS AND EVOLUTION	65	1	241	250	10.1016/j.ympev.2012.06.010	2012	Vertebrates	reptiles	fossil
Florencia Breitman, M.; Avila, Luciano J.; Sites, Jack W., Jr.; Morando, Mariana	How lizards survived blizzards: phylogeography of the Liolaemus lineomaculatus group (Liolaemidae) reveals multiple breaks and refugia in southern Patagonia and their concordance with other codistributed taxa	MOLECULAR ECOLOGY	21	24	6068	6085	10.1111/mec.12075	2012	Vertebrates	reptiles	fossil
Fontanella, Frank M.; Olave, Melisa; Avila, Luciano J.; Sites, Jack W.; Morando, Mariana	Molecular dating and diversification of the South American lizard genus Liolaemus (subgenus Eulaemus) based on nuclear and mitochondrial DNA sequences	ZOOLOGICAL JOURNAL OF THE LINNEAN SOCIETY	164	4	825	835	10.1111/j.1096-3642.2011.00786.x	2012	Vertebrates	reptiles	fossil
Fritz, Uwe; Corti, Claudia; Paeckert, Martin	Mitochondrial DNA sequences suggest unexpected phylogenetic position of Corso-Sardinian grass snakes (Natrix cetti) and do not support their species status, with notes on phylogeography and subspecies delineation of grass snakes	ORGANISMS DIVERSITY & EVOLUTION	12	1	71	80	10.1007/s13127-011-0069-8	2012	Vertebrates	reptiles	fossil
Fritz, Uwe; Harris, D. James; Fahd, Soumia; Rouag, Rachid; Gracia Martinez, Eva; Gimenez Casalduero, Andres; Siroky, Pavel; Kalboussi, Mohsen; Jdeidi, Tarek B.; Hundsdoerfer, Anna K.	Mitochondrial phylogeography of Testudo graeca in the Western Mediterranean: Old complex divergence in North Africa and recent arrival in Europe	AMPHIBIA-REPTILIA	30	1	63	80		2009	Vertebrates	reptiles	fossil
Gamble, T.; Bauer, A. M.; Colli, G. R.; Greenbaum, E.; Jackman, T. R.; Vitt, L. J.; Simons, A. M.	Coming to America: multiple origins of New World geckos	JOURNAL OF EVOLUTIONARY BIOLOGY	24	2	231	244	10.1111/j.1420-9101.2010.02184.x	2011	Vertebrates	reptiles	fossil
Heath, Tracy A.	A Hierarchical Bayesian Model for Calibrating Estimates of Species Divergence Times	SYSTEMATIC BIOLOGY	61	5	793	809	10.1093/sysbio/sys032	2012	Vertebrates	reptiles	fossil
Hipsley, Christy A.; Himmelmann, Lin; Metzler, Dirk; Mueller, Johannes	Integration of Bayesian molecular clock methods and fossil-based soft bounds reveals early Cenozoic origin of African lacertid lizards	BMC EVOLUTIONARY BIOLOGY	9				10.1186/1471-2148-9-151	2009	Vertebrates	reptiles	fossil
Jones, Marc E.H.; Anderson, Cajsa Lisa; Hipsley, Christy A.; Mueller, Johannes; Evans, Susan E.; Schoch, Rainer R.	Integration of molecules and new fossils supports a Triassic origin for Lepidosauria (lizards, snakes, and tuatara).	BMC Evolutionary Biology	13		1	21		2013	Vertebrates	reptiles	fossil
Joyce, Walter G.; Parham, James F.; Lyson, Tyler R.; Warnock, Rachel C. M.; Donoghue, Philip C. J.	A DIVERGENCE DATING ANALYSIS OF TURTLES USING FOSSIL CALIBRATIONS: AN EXAMPLE OF BEST PRACTICES	JOURNAL OF PALEONTOLOGY	87	4	612	634	10.1666/12-149	2013	Vertebrates	reptiles	fossil
Kelly, Christopher M. R.; Barker, Nigel P.; Villet, Martin H.; Broadley, Donald G.	Phylogeny, biogeography and classification of the snake superfamily Elapoidea: a rapid radiation in the late Eocene	CLADISTICS	25	1	38	63	10.1111/j.1096-0031.2008.00237.x	2009	Vertebrates	reptiles	fossil
Kubatko, Laura S.; Gibbs, H. Lisle; Bloomquist, Erik W.	Inferring Species-Level Phylogenies and Taxonomic Distinctiveness Using Multilocus Data in Sistrurus Rattlesnakes	SYSTEMATIC BIOLOGY	60	4	393	409	10.1093/sysbio/syr011	2011	Vertebrates	reptiles	fossil
Kuriyama, Takeo; Brandley, Matthew C.; Katayama, Akira; Mori, Akira; Honda, Masanao; Hasegawa, Masami	A time-calibrated phylogenetic approach to assessing the phylogeography, colonization history and phenotypic evolution of snakes in the Japanese Izu Islands	JOURNAL OF BIOGEOGRAPHY	38	2	259	271	10.1111/j.1365-2699.2010.02403.x	2011	Vertebrates	reptiles	fossil
Lee, M. S. Y.; Oliver, P. M.; Hutchinson, M. N.	Phylogenetic uncertainty and molecular clock calibrations: A case study of legless lizards (Pygopodidae, Gekkota)	MOLECULAR PHYLOGENETICS AND EVOLUTION	50	3	661	666	10.1016/j.ympev.2008.11.024	2009	Vertebrates	reptiles	fossil
Lourenco, Joao M.; Claude, Julien; Galtier, Nicolas; Chiari, Ylenia	Dating cryptodiran nodes: Origin and diversification of the turtle superfamily Testudinoidea	MOLECULAR PHYLOGENETICS AND EVOLUTION	62	1	496	507	10.1016/j.ympev.2011.10.022	2012	Vertebrates	reptiles	fossil
Metallinou, Margarita; Arnold, Edwin Nicholas; Crochet, Pierre-Andre; Geniez, Philippe; Brito, Jose Carlos; Lymberakis, Petros; El Din, Sherif Baha; Sindaco, Roberto; Robinson, Michael; Carranza, Salvador	Conquering the Sahara and Arabian deserts: systematics and biogeography of Stenodactylus geckos (Reptilia: Gekkonidae)	BMC EVOLUTIONARY BIOLOGY	12				10.1186/1471-2148-12-258	2012	Vertebrates	reptiles	fossil
Mulcahy, Daniel G.; Noonan, Brice P.; Moss, Travis; Townsend, Ted M.; Reeder, Tod W.; Sites, Jack W., Jr.; Wiens, John J.	Estimating divergence dates and evaluating dating methods using phylogenomic and mitochondrial data in squamate reptiles	MOLECULAR PHYLOGENETICS AND EVOLUTION	65	3	974	991	10.1016/j.ympev.2012.08.018	2012	Vertebrates	reptiles	fossil
Noonan, Brice P.; Pramuk, Jennifer B.; Bezy, Robert L.; Sinclair, Elizabeth A.; de Queiroz, Kevin; Sites, Jack W., Jr.	Phylogenetic relationships within the lizard clade Xantusiidae: Using trees and divergence times to address evolutionary questions at multiple levels	MOLECULAR PHYLOGENETICS AND EVOLUTION	69	1	109	122	10.1016/j.ympev.2013.05.017	2013	Vertebrates	reptiles	fossil
Reynolds, R. Graham; Niemiller, Matthew L.; Hedges, S. Blair; Dornburg, Alex; Puente-Rolon, Alberto R.; Revell, Liam J.	Molecular phylogeny and historical biogeography of West Indian boid snakes (Chilabothrus)	MOLECULAR PHYLOGENETICS AND EVOLUTION	68	3	461	470	10.1016/j.ympev.2013.04.029	2013	Vertebrates	reptiles	fossil
Roos, Jonas; Aggarwal, Ramesh K.; Janke, Axel	Extended mitogenomic phylogenetic analyses yield new insight into crocodylian evolution and their survival of the Cretaceous-Tertiary boundary	MOLECULAR PHYLOGENETICS AND EVOLUTION	45	2	663	673	10.1016/j.ympev.2007.06.018	2007	Vertebrates	reptiles	fossil
Sanders, Kate L.; Mumpuni; Hamidy, Arnir; Head, Jason J.; Gower, David J.	Phylogeny and divergence times of filesnakes (Acrochordus): Inferences from morphology, fossils and three molecular loci	MOLECULAR PHYLOGENETICS AND EVOLUTION	56	3	857	867	10.1016/j.ympev.2010.04.031	2010	Vertebrates	reptiles	fossil
Schulte, James A., II	Undersampling Taxa Will Underestimate Molecular Divergence Dates: An Example from the South American Lizard Clade Liolaemini	International Journal of Evolutionary Biology	2013		1	12		2013	Vertebrates	reptiles	fossil
Skinner, Adam; Hugall, Andrew F.; Hutchinson, Mark N.	Lygosomine phylogeny and the origins of Australian scincid lizards	JOURNAL OF BIOGEOGRAPHY	38	6	1044	1058	10.1111/j.1365-2699.2010.02471.x	2011	Vertebrates	reptiles	fossil
Spinks, Phillip Q.; Shaffer, H. Bradley	Conflicting Mitochondrial and Nuclear Phylogenies for the Widely Disjunct Emys (Testudines: Emydidae) Species Complex, and What They Tell Us about Biogeography and Hybridization	SYSTEMATIC BIOLOGY	58	1	1	20	10.1093/sysbio/syp005	2009	Vertebrates	reptiles	fossil
Townsend, Ted M.; Vieites, David R.; Glaw, Frank; Vences, Miguel	Testing Species-Level Diversification Hypotheses in Madagascar: The Case of Microendemic Brookesia Leaf Chameleons	SYSTEMATIC BIOLOGY	58	6	641	656	10.1093/sysbio/syp073	2009	Vertebrates	reptiles	fossil
Vargas-Ramirez, Mario; Castano-Mora, Olga V.; Fritz, Uwe	Molecular phylogeny and divergence times of ancient South American and Malagasy river turtles (Testudines: Pleurodira: Podocnemididae)	ORGANISMS DIVERSITY & EVOLUTION	8	5	388	398	10.1016/j.ode.2008.10.001	2008	Vertebrates	reptiles	fossil
Vargas-Ramirez, Mario; Maran, Jerome; Fritz, Uwe	Red- and yellow-footed tortoises, Chelonoidis carbonaria and C. denticulata (Reptilia: Testudines: Testudinidae), in South American savannahs and forests: do their phylogeographies reflect distinct habitats?	ORGANISMS DIVERSITY & EVOLUTION	10	2	161	172	10.1007/s13127-010-0016-0	2010	Vertebrates	reptiles	fossil
Vargas-Ramirez, Mario; Michels, Jan; Victoria Castano-Mora, Olga; Cardenas-Arevalo, Gladys; Gallego-Garcia, Natalia; Fritz, Uwe	Weak genetic divergence between the two South American toad-headed turtles Mesoclemmys dahli and M. zuliae (Testudines: Pleurodira: Chelidae)	AMPHIBIA-REPTILIA	33	2013-03-04	373	385	10.1163/15685381-00002840	2012	Vertebrates	reptiles	fossil
Wiens, John J.; Kozak, Kenneth H.; Silva, Natalia	DIVERSITY AND NICHE EVOLUTION ALONG ARIDITY GRADIENTS IN NORTH AMERICAN LIZARDS (PHRYNOSOMATIDAE)	EVOLUTION	67	6	1715	1728	10.1111/evo.12053	2013	Vertebrates	reptiles	fossil
Wood, Dustin A.; Vandergast, A. G.; Lemos Espinal, J. A.; Fisher, R. N.; Holycross, A. T.	Refugial isolation and divergence in the Narrowheaded Gartersnake species complex (Thamnophis rufipunctatus) as revealed by multilocus DNA sequence data	MOLECULAR ECOLOGY	20	18	3856	3878	10.1111/j.1365-294X.2011.05211.x	2011	Vertebrates	reptiles	fossil
Chernikova, Diana; Motamedi, Sam; Csueroes, Miklos; Koonin, Eugene V.; Rogozin, Igor B.	A late origin of the extant eukaryotic diversity: divergence time estimates using rare genomic changes	BIOLOGY DIRECT	6				10.1186/1745-6150-6-26	2011	eukaryotes		fossil
Hug, Laura A.; Roger, Andrew J.	The impact of fossils and taxon sampling on ancient molecular dating analyses	MOLECULAR BIOLOGY AND EVOLUTION	24	8	1889	1897	10.1093/molbev/msm115	2007	eukaryotes		fossil
Amo de Paz, Guillermo; Cubas, Paloma; Crespo, Ana; Elix, John A.; Lumbsch, H. Thorsten	Transoceanic Dispersal and Subsequent Diversification on Separate Continents Shaped Diversity of the Xanthoparmelia pulla Group (Ascomycota)	PLOS ONE	7	6			10.1371/journal.pone.0039683	2012	Fungi		fossil
Amo de Paz, Guillermo; Cubas, Paloma; Divakar, Pradeep K.; Lumbsch, H. Thorsten; Crespo, Ana	Origin and Diversification of Major Clades in Parmelioid Lichens (Parmeliaceae, Ascomycota) during the Paleogene Inferred by Bayesian Analysis	PLOS ONE	6	12			10.1371/journal.pone.0028161	2011	Fungi		fossil
Gueidan, Cecile; Ruibal, Constantino; De Hoog, G. S.; Schneider, Harald	Rock-inhabiting fungi originated during periods of dry climate in the late Devonian and middle Triassic	FUNGAL BIOLOGY	115	10	987	996	10.1016/j.funbio.2011.04.002	2011	Fungi		fossil
Lucking, Robert; Huhndorf, Sabine; Pfister, Donald H.; Plata, Eimy Rivas; Lumbsch, H. Thorsten	Fungi evolved right on track	MYCOLOGIA	101	6	810	822	10.3852/09-016	2009	Fungi		fossil
Nagy, Laszlo G.; Walther, Grit; Hazi, Judit; Vagvolgyi, Csaba; Papp, Tamas	Understanding the Evolutionary Processes of Fungal Fruiting Bodies: Correlated Evolution and Divergence Times in the Psathyrellaceae	SYSTEMATIC BIOLOGY	60	3	303	317	10.1093/sysbio/syr005	2011	Fungi		fossil
Prieto, Maria; Wedin, Mats	Dating the Diversification of the Major Lineages of Ascomycota (Fungi)	PLOS ONE	8	6			10.1371/journal.pone.0065576	2013	Fungi		fossil
Yang, Ence; Xu, Lingling; Yang, Ying; Zhang, Xinyu; Xiang, Meichun; Wang, Chengshu; An, Zhiqiang; Liu, Xingzhong	Origin and evolution of carnivorism in the Ascomycota (fungi)	PROCEEDINGS OF THE NATIONAL ACADEMY OF SCIENCES OF THE UNITED STATES OF AMERICA	109	27	10960	10965	10.1073/pnas.1120915109	2012	Fungi		fossil
Hug, Laura A.; Roger, Andrew J.	The impact of fossils and taxon sampling on ancient molecular dating analyses	MOLECULAR BIOLOGY AND EVOLUTION	24	8	1889	1897	10.1093/molbev/msm115	2007	Metazoa		fossil
Peterson, Kevin J.; Cotton, James A.; Gehling, James G.; Pisani, Davide	The Ediacaran emergence of bilaterians: congruence between the genetic and the geological fossil records	PHILOSOPHICAL TRANSACTIONS OF THE ROYAL SOCIETY B-BIOLOGICAL SCIENCES	363	1496	1435	1443	10.1098/rstb.2007.2233	2008	Metazoa		fossil
Aguirre-Planter, Erika; Jaramillo-Correa, Juan P.; Gomez-Acevedo, Sandra; Khasa, Damase P.; Bousquet, Jean; Eguiarte, Luis E.	Phylogeny, diversification rates and species boundaries of Mesoamerican firs (Abies, Pinaceae) in a genus-wide context	MOLECULAR PHYLOGENETICS AND EVOLUTION	62	1	263	274	10.1016/j.ympev.2011.09.021	2012	Plants		fossil
Aigoin, Delphine A.; Devos, Nicolas; Huttunen, Sanna; Ignatov, Michael S.; Gonzalez-Mancebo, Juana M.; Vanderpoorten, Alain	AND IF ENGLER WAS NOT COMPLETELY WRONG ? EVIDENCE FOR MULTIPLE EVOLUTIONARY ORIGINS IN THE MOSS FLORA OF MACARONESIA	EVOLUTION	63	12	3248	3257	10.1111/j.1558-5646.2009.00787.x	2009	Plants		fossil
Anthony, Francois; Diniz, Leandro E. C.; Combes, Marie-Christine; Lashermes, Philippe	Adaptive radiation in Coffea subgenus Coffea L. (Rubiaceae) in Africa and Madagascar	PLANT SYSTEMATICS AND EVOLUTION	285	2013-01-02	51	64	10.1007/s00606-009-0255-8	2010	Plants		fossil
Antonelli, Alexandre	Have giant lobelias evolved several times independently? Life form shifts and historical biogeography of the cosmopolitan and highly diverse subfamily Lobelioideae (Campanulaceae)	BMC BIOLOGY	7				10.1186/1741-7007-7-82	2009	Plants		fossil
Baird, Kristen E.; Funk, Vicki A.; Wen, Jun; Weeks, Andrea	Molecular phylogenetic analysis of Leibnitzia Cass. (Asteraceae: Mutisieae: Gerbera-complex), an Asian-North American disjunct genus	JOURNAL OF SYSTEMATICS AND EVOLUTION	48	3	161	174	10.1111/j.1759-6831.2010.00077.x	2010	Plants		fossil
Bardon, Lea; Chamagne, Juliette; Dexter, Kyle G.; Sothers, Cynthia A.; Prance, Ghillean T.; Chave, Jerome	Origin and evolution of Chrysobalanaceae: insights into the evolution of plants in the Neotropics	BOTANICAL JOURNAL OF THE LINNEAN SOCIETY	171	1	19	37	10.1111/j.1095-8339.2012.01289.x	2013	Plants		fossil
Barker, Nigel P.; Weston, Peter H.; Rutschmann, Frank; Sauquet, Herve	Molecular dating of the 'Gondwanan' plant family Proteaceae is only partially congruent with the timing of the break-up of Gondwana	JOURNAL OF BIOGEOGRAPHY	34	12	2012	2027	10.1111/j.1365-2699.2007.01749.x	2007	Plants		fossil
Becerra, Judith X.; Noge, Kogi; Olivier, Sarai; Venable, D. Lawrence	The monophyly of Bursera and its impact for divergence times of Burseraceae	TAXON	61	2	333	343		2012	Plants		fossil
Beilstein, Mark A.; Nagalingum, Nathalie S.; Clements, Mark D.; Manchester, Steven R.; Mathews, Sarah	Dated molecular phylogenies indicate a Miocene origin for Arabidopsis thaliana	PROCEEDINGS OF THE NATIONAL ACADEMY OF SCIENCES OF THE UNITED STATES OF AMERICA	107	43	18724	18728	10.1073/pnas.0909766107	2010	Plants		fossil
Bell, Charles D.; Soltis, Douglas E.; Soltis, Pamela S.	THE AGE AND DIVERSIFICATION OF THE ANGIOSPERMS RE-REVISITED	AMERICAN JOURNAL OF BOTANY	97	8	1296	1303	10.3732/ajb.0900346	2010	Plants		fossil
Besnard, Guillaume; Muasya, A. Muthama; Russier, Flavien; Roalson, Eric H.; Salamin, Nicolas; Christin, Pascal-Antoine	Phylogenomics of C-4 Photosynthesis in Sedges (Cyperaceae): Multiple Appearances and Genetic Convergence	MOLECULAR BIOLOGY AND EVOLUTION	26	8	1909	1919	10.1093/molbev/msp103	2009	Plants		fossil
Biffin, Ed; Lucas, Eve J.; Craven, Lyn A.; da Costa, Itayguara Ribeiro; Harrington, Mark G.; Crisp, Michael D.	Evolution of exceptional species richness among lineages of fleshy-fruited Myrtaceae	ANNALS OF BOTANY	106	1	79	93	10.1093/aob/mcq088	2010	Plants		fossil
Birch, Joanne L.; Keeley, Sterling C.	Dispersal pathways across the Pacific: the historical biogeography of Astelia s.l. (Asteliaceae, Asparagales)	JOURNAL OF BIOGEOGRAPHY	40	10	1914	1927	10.1111/jbi.12169	2013	Plants		fossil
Birch, Joanne L.; Keeley, Sterling C.; Morden, Clifford W.	Molecular phylogeny and dating of Asteliaceae (Asparagales): Astelia s.l. evolution provides insight into the Oligocene history of New Zealand	MOLECULAR PHYLOGENETICS AND EVOLUTION	65	1	102	115	10.1016/j.ympev.2012.05.031	2012	Plants		fossil
Britton, Tom; Anderson, Cajsa Lisa; Jacquet, David; Lundqvist, Samuel; Bremer, Kare	Estimating divergence times in large phylogenetic trees	SYSTEMATIC BIOLOGY	56	5	741	752	10.1080/10635150701613783	2007	Plants		fossil
Britton, Tom; Anderson, Cajsa Lisa; Jacquet, David; Lundqvist, Samuel; Bremer, Kare	Estimating divergence times in large phylogenetic trees	SYSTEMATIC BIOLOGY	56	5	741	752	10.1080/10635150701613783	2007	Plants		fossil
Britton, Tom; Anderson, Cajsa Lisa; Jacquet, David; Lundqvist, Samuel; Bremer, Kare	Estimating divergence times in large phylogenetic trees	SYSTEMATIC BIOLOGY	56	5	741	752	10.1080/10635150701613783	2007	Plants		fossil
Bruneau, Anne; Mercure, Marjorie; Lewis, Gwilym P.; Herendeen, Patrick S.	Phylogenetic patterns and diversification in the caesalpinioid legumes	BOTANY-BOTANIQUE	86	7	697	718	10.1139/B08-058	2008	Plants		fossil
Burke, Jacinta M.; Ladiges, Pauline Y.; Batty, Erin L.; Adams, Peter B.; Bayly, Michael J.	Divergent lineages in two species of Dendrobium orchids (D. speciosum and D. tetragonum) correspond to major geographical breaks in eastern Australia	JOURNAL OF BIOGEOGRAPHY	40	11	2071	2081	10.1111/jbi.12145	2013	Plants		fossil
Cellinese, Nicoletta; Smith, Stephen A.; Edwards, Erika J.; Kim, Sang-Tae; Haberle, Rosemarie C.; Avramakis, Manolis; Donoghue, Michael J.	Historical biogeography of the endemic Campanulaceae of Crete	JOURNAL OF BIOGEOGRAPHY	36	7	1253	1269	10.1111/j.1365-2699.2008.02077.x	2009	Plants		fossil
Chacon, Juliana; de Assis, Marta Camargo; Meerow, Alan W.; Renner, Susanne S.	From East Gondwana to Central America: historical biogeography of the Alstroemeriaceae	JOURNAL OF BIOGEOGRAPHY	39	10	1806	1818	10.1111/j.1365-2699.2012.02749.x	2012	Plants		fossil
Chacon, Juliana; Madrinan, Santiago; Debouck, Daniel; Rodriguez, Fausto; Tohme, Joe	Phylogenetic patterns in the genus Manihot (Euphorbiaceae) inferred from analyses of nuclear and chloroplast DNA regions	MOLECULAR PHYLOGENETICS AND EVOLUTION	49	1	260	267	10.1016/j.ympev.2008.07.015	2008	Plants		fossil
Chen, Dongmei; Zhang, Xianxian; Kang, Hongzhang; Sun, Xiao; Yin, Shan; Du, Hongmei; Yamanaka, Norikazu; Gapare, Washington; Wu, Harry X.; Liu, Chunjiang	Phylogeography of Quercus variabilis Based on Chloroplast DNA Sequence in East Asia: Multiple Glacial Refugia and Mainland-Migrated Island Populations	PLOS ONE	7	10			10.1371/journal.pone.0047268	2012	Plants		fossil
Chou, Yen-Wei; Thomas, Philip I.; Ge, Xue-Jun; LePage, Ben A.; Wang, Chun-Neng	Refugia and phylogeography of Taiwania in East Asia	JOURNAL OF BIOGEOGRAPHY	38	10	1992	2005	10.1111/j.1365-2699.2011.02537.x	2011	Plants		fossil
Clayton, Joshua W; Soltis, Pamela S; Soltis, Douglas E	Recent long-distance dispersal overshadows ancient biogeographical patterns in a pantropical angiosperm family (Simaroubaceae, Sapindales).	Systematic Biology						2009	Plants		fossil
Cooper, Endymion D.; Henwood, Murray J.; Brown, Elizabeth A.	Are the liverworts really that old? Cretaceous origins and Cenozoic diversifications in Lepidoziaceae reflect a recurrent theme in liverwort evolution	BIOLOGICAL JOURNAL OF THE LINNEAN SOCIETY	107	2	425	441	10.1111/j.1095-8312.2012.01946.x	2012	Plants		fossil
Couvreur, Thomas L. P.; Chatrou, Lars W.; Sosef, Marc S. M.; Richardson, James E.	Molecular phylogenetics reveal multiple tertiary vicariance origins of the African rain forest trees	BMC BIOLOGY	6				10.1186/1741-7007-6-54	2008	Plants		fossil
Couvreur, Thomas L. P.; Franzke, Andreas; Al-Shehbaz, Ihsan A.; Bakker, Freek T.; Koch, Marcus A.; Mummenhoff, Klaus	Molecular Phylogenetics, Temporal Diversification, and Principles of Evolution in the Mustard Family (Brassicaceae)	MOLECULAR BIOLOGY AND EVOLUTION	27	1	55	71	10.1093/molbev/msp202	2010	Plants		fossil
Couvreur, Thomas L. P.; Pirie, Michael D.; Chatrou, Lars W.; Saunders, Richard M. K.; Su, Yvonne C. F.; Richardson, James E.; Erkens, Roy H. J.	Early evolutionary history of the flowering plant family Annonaceae: steady diversification and boreotropical geodispersal	JOURNAL OF BIOGEOGRAPHY	38	4	664	680	10.1111/j.1365-2699.2010.02434.x	2011	Plants		fossil
Coyer, J. A.; Hoarau, G.; Kuo, J.; Tronholm, A.; Veldsink, J.; Olsen, J. L.	Phylogeny and temporal divergence of the seagrass family Zosteraceae using one nuclear and three chloroplast loci	SYSTEMATICS AND BIODIVERSITY	11	3	271	284	10.1080/14772000.2013.821187	2013	Plants		fossil
Crisp, Michael D.; Cook, Lyn G.	Cenozoic extinctions account for the low diversity of extant gymnosperms compared with angiosperms	NEW PHYTOLOGIST	192	4	997	1009	10.1111/j.1469-8137.2011.03862.x	2011	Plants		fossil
Crisp, Michael D.; Isagi, Yuji; Kato, Yohei; Cook, Lyn G.; Bowman, David M. J. S.	Livistona palms in Australia: Ancient relics or opportunistic immigrants?	MOLECULAR PHYLOGENETICS AND EVOLUTION	54	2	512	523	10.1016/j.ympev.2009.09.020	2010	Plants		fossil
dos Reis, Mario; Yang, Ziheng	Approximate Likelihood Calculation on a Phylogeny for Bayesian Estimation of Divergence Times	MOLECULAR BIOLOGY AND EVOLUTION	28	7	2161	2172	10.1093/molbev/msr045	2011	Plants		fossil
Drew, Bryan T.; Sytsma, Kenneth J.	PHYLOGENETICS, BIOGEOGRAPHY, AND STAMINAL EVOLUTION IN THE TRIBE MENTHEAE (LAMIACEAE)	AMERICAN JOURNAL OF BOTANY	99	5	933	953	10.3732/ajb.1100549	2012	Plants		fossil
Edwards, Dawn; Hawkins, Julie A.	Are Cape floral clades the same age? Contemporaneous origins of two lineages in the genistoids s.l. (Fabaceae)	MOLECULAR PHYLOGENETICS AND EVOLUTION	45	3	952	970	10.1016/j.ympev.2007.09.014	2007	Plants		fossil
Emadzade, Khatere; Hoerandl, Elvira	Northern Hemisphere origin, transoceanic dispersal, and diversification of Ranunculeae DC. (Ranunculaceae) in the Cenozoic	JOURNAL OF BIOGEOGRAPHY	38	3	517	530	10.1111/j.1365-2699.2010.02404.x	2011	Plants		fossil
Favre, Adrien; Yuan, Yong-Ming; Kuepfer, Philippe; Alvarez, Nadir	Phylogeny of subtribe Gentianinae (Gentianaceae): Biogeographic inferences despite limitations in temporal calibration points	TAXON	59	6	1701	1711		2010	Plants		fossil
Favre, Adrien; Yuan, Yong-Ming; Kuepfer, Philippe; Alvarez, Nadir	Phylogeny of subtribe Gentianinae (Gentianaceae): Biogeographic inferences despite limitations in temporal calibration points	TAXON	59	6	1701	1711		2010	Plants		fossil
Feldberg, Kathrin; Heinrichs, Jochen; Schmidt, Alexander R.; Vana, Jiri; Schneider, Harald	Exploring the impact of fossil constraints on the divergence time estimates of derived liverworts	PLANT SYSTEMATICS AND EVOLUTION	299	3	585	601	10.1007/s00606-012-0745-y	2013	Plants		fossil
Francisco Ornelas, Juan; Ruiz-Sanchez, Eduardo; Sosa, Victoria	Phylogeography of Podocarpus matudae (Podocarpaceae): pre-Quaternary relicts in northern Mesoamerican cloud forests	JOURNAL OF BIOGEOGRAPHY	37	12	2384	2396	10.1111/j.1365-2699.2010.02372.x	2010	Plants		fossil
Francisco Ornelas, Juan; Sosa, Victoria; Soltis, Douglas E.; Daza, Juan M.; Gonzalez, Clementina; Soltis, Pamela S.; Gutierrez-Rodriguez, Carla; Espinosa de los Monteros, Alejandro; Castoe, Todd A.; Bell, Charles; Ruiz-Sanchez, Eduardo	Comparative Phylogeographic Analyses Illustrate the Complex Evolutionary History of Threatened Cloud Forests of Northern Mesoamerica	PLOS ONE	8	2			10.1371/journal.pone.0056283	2013	Plants		fossil
Giovanni Zecca a,⇑, J. Richard Abbott b, Wei-Bang Sun c, Alberto Spada a, Francesco Sala a, Fabrizio Grassi a	The timing and the mode of evolution of wild grapes (Vitis)	Molecular Phylogenetics and Evolution						2012	Plants		fossil
Goodall-Copestake, William P.; Harris, David J.; Hollingsworth, Peter M.	The origin of a mega-diverse genus: dating Begonia (Begoniaceae) using alternative datasets, calibrations and relaxed clock methods	BOTANICAL JOURNAL OF THE LINNEAN SOCIETY	159	3	363	380	10.1111/j.1095-8339.2009.00948.x	2009	Plants		fossil
Grimm, Guido W.; Renner, Susanne S.	Harvesting Betulaceae sequences from GenBank to generate a new chronogram for the family	BOTANICAL JOURNAL OF THE LINNEAN SOCIETY	172	4	465	477	10.1111/boj.12065	2013	Plants		fossil
Gustafsson, A. Lovisa S.; Verola, Christiano F.; Antonelli, Alexandre	Reassessing the temporal evolution of orchids with new fossils and a Bayesian relaxed clock, with implications for the diversification of the rare South American genus Hoffmannseggella (Orchidaceae: Epidendroideae)	BMC EVOLUTIONARY BIOLOGY	10				10.1186/1471-2148-10-177	2010	Plants		fossil
Heibl, Christoph; Renner, Susanne S.	Distribution Models and a Dated Phylogeny for Chilean Oxalis Species Reveal Occupation of New Habitats by Different Lineages, not Rapid Adaptive Radiation	SYSTEMATIC BIOLOGY	61	5	823	834	10.1093/sysbio/sys034	2012	Plants		fossil
Hernandez-Hernandez, Tania; Martinez-Castilla, Leon Patricio; Alvarez-Buylla, Elena R.	Functional diversification of B MADS-Box homeotic regulators of flower development: Adaptive evolution in protein-protein interaction domains after major gene duplication events	MOLECULAR BIOLOGY AND EVOLUTION	24	2	465	481		2007	Plants		fossil
Hinsinger, Damien Daniel; Basak, Jolly; Gaudeul, Myriam; Cruaud, Corinne; Bertolino, Paola; Frascaria-Lacoste, Nathalie; Bousquet, Jean	The Phylogeny and Biogeographic History of Ashes (Fraxinus, Oleaceae) Highlight the Roles of Migration and Vicariance in the Diversification of Temperate Trees	PLOS ONE	8	11			10.1371/journal.pone.0080431	2013	Plants		fossil
Ickert-Bond, Stefanie M.; Rydin, Catarina; Renner, Susanne S.	A fossil-calibrated relaxed clock for Ephedra indicates an Oligocene age for the divergence of Asian and New World clades and Miocene dispersal into South America	JOURNAL OF SYSTEMATICS AND EVOLUTION	47	5	444	456	10.1111/j.1759-6831.2009.00053.x	2009	Plants		fossil
Jacques, Frederic M. B.; Wang, Wei; Ortiz, Rosa Del C.; Li, Hong-Lei; Zhou, Zhe-Kun; Chen, Zhi-Duan	Integrating fossils in a molecular-based phylogeny and testing them as calibration points for divergence time estimates in Menispermaceae	JOURNAL OF SYSTEMATICS AND EVOLUTION	49	1	25	49	10.1111/j.1759-6831.2010.00105.x	2011	Plants		fossil
Li, Mi-Mi; Li, Jian-Hua; Del Tredici, Peter; Corajod, Jeffrey; Fu, Cheng-Xin	Phylogenetics and biogeography of Theaceae based on sequences of plastid genes	JOURNAL OF SYSTEMATICS AND EVOLUTION	51	4	396	404	10.1111/jse.12017	2013	Plants		fossil
Liu Nian; Zhu Yong; Wei ZongXian; Chen Jie; Wang QingBiao; Jian ShuGuang; Zhou DangWei; Shi Jing; Yang Yong; Zhong Yang	Phylogenetic relationships and divergence times of the family Araucariaceae based on the DNA sequences of eight genes	CHINESE SCIENCE BULLETIN	54	15	2648	2655	10.1007/s11434-009-0373-2	2009	Plants		fossil
Lockwood, Jared D.; Aleksic, Jelena M.; Zou, Jiabin; Wang, Jing; Liu, Jianquan; Renner, Susanne S.	A new phylogeny for the genus Picea from plastid, mitochondrial, and nuclear sequences	MOLECULAR PHYLOGENETICS AND EVOLUTION	69	3	717	727	10.1016/j.ympev.2013.07.004	2013	Plants		fossil
Magallon, Susana; Hilu, Khidir W.; Quandt, Dietmar	LAND PLANT EVOLUTIONARY TIMELINE: GENE EFFECTS ARE SECONDARY TO FOSSIL CONSTRAINTS IN RELAXED CLOCK ESTIMATION OF AGE AND SUBSTITUTION RATES	AMERICAN JOURNAL OF BOTANY	100	3	556	573	10.3732/ajb.1200416	2013	Plants		fossil
Mansion, Guilhem; Rosenbaum, Gideon; Schoenenberger, Nicola; Bacchetta, Gianluigi; Rossello, Josep A.; Conti, Elena	Phylogenetic analysis informed by geological history supports multiple, sequential invasions of the Mediterranean Basin by the angiosperm family araceae	SYSTEMATIC BIOLOGY	57	2	269	285	10.1080/10635150802044029	2008	Plants		fossil
Mao, Kangshan; Milne, Richard I.; Zhang, Libing; Peng, Yanling; Liu, Jianquan; Thomas, Philip; Mill, Robert R.; Renner, Susanne S.	Distribution of living Cupressaceae reflects the breakup of Pangea	PROCEEDINGS OF THE NATIONAL ACADEMY OF SCIENCES OF THE UNITED STATES OF AMERICA	109	20	7793	7798	10.1073/pnas.1114319109	2012	Plants		fossil
Marcussen, Thomas; Blaxland, Kim; Windham, Michael D.; Haskins, Kristin E.; Armstrong, Fred	ESTABLISHING THE PHYLOGENETIC ORIGIN, HISTORY, AND AGE OF THE NARROW ENDEMIC VIOLA GUADALUPENSIS (VIOLACEAE)	AMERICAN JOURNAL OF BOTANY	98	12	1978	1988	10.3732/ajb.1100208	2011	Plants		fossil
Mast, Austin R.; Milton, Ethan F.; Jones, Eric H.; Barker, Robyn M.; Barker, William R.; Weston, Peter H.	TIME-CALIBRATED PHYLOGENY OF THE WOODY AUSTRALIAN GENUS HAKEA (PROTEACEAE) SUPPORTS MULTIPLE ORIGINS OF INSECT-POLLINATION AMONG BIRD-POLLINATED ANCESTORS	AMERICAN JOURNAL OF BOTANY	99	3	472	487	10.3732/ajb.1100420	2012	Plants		fossil
Michalak, Ingo; Zhang, Li-Bing; Renner, Susanne S.	Trans-Atlantic, trans-Pacific and trans-Indian Ocean dispersal in the small Gondwanan Laurales family Hernandiaceae	JOURNAL OF BIOGEOGRAPHY	37	7	1214	1226	10.1111/j.1365-2699.2010.02306.x	2010	Plants		fossil
Miller, Joseph T.; Murphy, Daniel J.; Ho, Simon Y. W.; Cantrill, David J.; Seigler, David	Comparative dating of Acacia: combining fossils and multiple phylogenies to infer ages of clades with poor fossil records	AUSTRALIAN JOURNAL OF BOTANY	61	6	436	445	10.1071/BT13149	2013	Plants		fossil
Milne, Richard I.	Effects of taxon sampling on molecular dating for within-genus divergence events, when deep fossils are used for calibration	JOURNAL OF SYSTEMATICS AND EVOLUTION	47	5	383	401	10.1111/j.1759-6831.2009.00038.x	2009	Plants		fossil
Morris, Ashley B.; Bell, Charles D.; Clayton, Joshua W.; Judd, Walter S.; Soltis, Douglas E.; Soltis, Pamela S.	Phylogeny and divergence time estimation in Illicium with implications for new world biogeography	SYSTEMATIC BOTANY	32	2	236	249	10.1600/036364407781179734	2007	Plants		fossil
Morris, Ashley B.; Ickert-Bond, Stefanie M.; Brunson, D. Burke; Soltis, Douglas E.; Soltis, Pamela S.	Phylogeographical structure and temporal complexity in American sweetgum (Liquidambar styraciflua; Altingiaceae)	MOLECULAR ECOLOGY	17	17	3889	3900	10.1111/j.1365-294X.2008.03875.x	2008	Plants		fossil
Nagalingum, N. S.; Marshall, C. R.; Quental, T. B.; Rai, H. S.; Little, D. P.; Mathews, S.	Recent Synchronous Radiation of a Living Fossil	SCIENCE	334	6057	796	799	10.1126/science.1209926	2011	Plants		fossil
Nauheimer, Lars; Metzler, Dirk; Renner, Susanne S.	Global history of the ancient monocot family Araceae inferred with models accounting for past continental positions and previous ranges based on fossils	NEW PHYTOLOGIST	195	4	938	950	10.1111/j.1469-8137.2012.04220.x	2012	Plants		fossil
Navarro-Perez, Maria L.; Lopez, Josefa; Fernandez-Mazuecos, Mario; Rodriguez-Riano, Tomas; Vargas, Pablo; Ortega-Olivencia, Ana	The role of birds and insects in pollination shifts of Scrophularia (Scrophulariaceae)	MOLECULAR PHYLOGENETICS AND EVOLUTION	69	1	239	254	10.1016/j.ympev.2013.05.027	2013	Plants		fossil
Newton, Angela E.; Wikstrom, Niklas; Bell, Neil; Forrest, Laura Lowe; Ignatov, Michael S.	Dating the diversification of the pleurocarpous mosses	PLEUROCARPOUS MOSSES: SYSTEMATICS AND EVOLUTION	71		337	366		2007	Plants		fossil
Nixon, Kevin C.	Paleobotany, evidence, and molecular dating: An example from the Nymphaeales	ANNALS OF THE MISSOURI BOTANICAL GARDEN	95	1	43	50	10.3417/2007063	2008	Plants		fossil
Palazzesi, Luis; Gottschling, Marc; Barreda, Viviana; Weigend, Maximilian	First Miocene fossils of Vivianiaceae shed new light on phylogeny, divergence times, and historical biogeography of Geraniales	BIOLOGICAL JOURNAL OF THE LINNEAN SOCIETY	107	1	67	85	10.1111/j.1095-8312.2012.01910.x	2012	Plants		fossil
Perrie, Leon; Brownsey, Patrick	Molecular evidence for long-distance dispersal in the New Zealand pteridophyte flora	JOURNAL OF BIOGEOGRAPHY	34	12	2028	2038	10.1111/j.1365-2699.2007.01748.x	2007	Plants		fossil
Pfeil, Bernard E.; Crisp, Michael D.	THE AGE AND BIOGEOGRAPHY OF CITRUS AND THE ORANGE SUBFAMILY (RUTACEAE: AURANTIOIDEAE) IN AUSTRALASIA AND NEW CALEDONIA	AMERICAN JOURNAL OF BOTANY	95	12	1621	1631	10.3732/ajb.0800214	2008	Plants		fossil
Poczai, Peter; Hyvonen, Jaakko; Symon, David E.	Phylogeny of kangaroo apples (Solanum subg. Archaesolanum, Solanaceae)	MOLECULAR BIOLOGY REPORTS	38	8	5243	5259	10.1007/s11033-011-0675-8	2011	Plants		fossil
Popp, Magnus; Mirre, Virginia; Brochmann, Christian	A single Mid-Pleistocene long-distance dispersal by a bird can explain the extreme bipolar disjunction in crowberries (Empetrum)	PROCEEDINGS OF THE NATIONAL ACADEMY OF SCIENCES OF THE UNITED STATES OF AMERICA	108	16	6520	6525	10.1073/pnas.1012249108	2011	Plants		fossil
Porter, J. Mark; Johnson, Leigh A.; Wilken, Dieter	Phylogenetic Systematics of Ipomopsis (Polemoniaceae): Relationships and Divergence Times Estimated from Chloroplast and Nuclear DNA Sequences	SYSTEMATIC BOTANY	35	1	181	200		2010	Plants		fossil
Puente-Lelievre, Caroline; Harrington, Mark G.; Brown, Elizabeth A.; Kuzmina, Maria; Crayn, Darren M.	Cenozoic extinction and recolonization in the New Zealand flora: The case of the fleshy-fruited epacrids (Styphelieae, Styphelioideae, Ericaceae)	MOLECULAR PHYLOGENETICS AND EVOLUTION	66	1	203	214	10.1016/j.ympev.2012.09.027	2013	Plants		fossil
Renner, S. S.; Beenken, L.; Grimm, G. W.; Kocyan, A.; Ricklefs, R. E.	The evolution of dioecy, heterodichogamy, and labile sex expression in Acer	EVOLUTION	61	11	2701	2719	10.1111/j.1558-5646.2007.00221.x	2007	Plants		fossil
Saerkinen, Tiina; Bohs, Lynn; Olmstead, Richard G.; Knapp, Sandra	A phylogenetic framework for evolutionary study of the nightshades (Solanaceae): a dated 1000-tip tree	BMC EVOLUTIONARY BIOLOGY	13		214	214		2013	Plants		fossil
Sanz, M.; Schneeweiss, G. M.; Vilatersana, R.; Valles, J.	Temporal origins and diversification of Artemisia and allies (Anthemideae, Asteraceae)	Collectanea Botanica (Barcelona)	30		7	15	10.3989/collectbot.2011.v30.001	2011	Plants		fossil
Sauquet, Herve; Ho, Simon Y. W.; Gandolfo, Maria A.; Jordan, Gregory J.; Wilf, Peter; Cantrill, David J.; Bayly, Michael J.; Bromham, Lindell; Brown, Gillian K.; Carpenter, Raymond J.; Lee, Daphne M.; Murphy, Daniel J.; Sniderman, J. M. Kale; Udovicic, Frank	Testing the Impact of Calibration on Molecular Divergence Times Using a Fossil-Rich Group: The Case of Nothofagus (Fagales)	SYSTEMATIC BIOLOGY	61	2	289	313	10.1093/sysbio/syr116	2012	Plants		fossil
Sauquet, Herve; Weston, Peter H.; Anderson, Cajsa Lisa; Barker, Nigel P.; Cantrill, David J.; Mast, Austin R.; Savolainen, Vincent	Contrasted patterns of hyperdiversification in Mediterranean hotspots	PROCEEDINGS OF THE NATIONAL ACADEMY OF SCIENCES OF THE UNITED STATES OF AMERICA	106	1	221	225	10.1073/pnas.0805607106	2009	Plants		fossil
Sauquet, Herve; Weston, Peter H.; Barker, Nigel P.; Anderson, Cajsa Lisa; Cantrill, David J.; Savolainen, Vincent	Using fossils and molecular data to reveal the origins of the Cape proteas (subfamily Proteoideae)	MOLECULAR PHYLOGENETICS AND EVOLUTION	51	1	31	43	10.1016/j.ympev.2008.12.013	2009	Plants		fossil
Schaefer, Hanno; Telford, Ian R. H.; Renner, Susanne S.	Austrobryonia (Cucurbitaceae), a new Australian endemic genus, is the closest living relative to the Eurasian and Mediterranean Bryonia and Ecballium	SYSTEMATIC BOTANY	33	1	125	132	10.1600/036364408783887357	2008	Plants		fossil
Schenk, John J.; Hufford, Larry	Effects of Substitution Models on Divergence Time Estimates: Simulations and an Empirical Study of Model Uncertainty Using Cornales	SYSTEMATIC BOTANY	35	3	578	592		2010	Plants		fossil
Schuster, Tanja M.; Setaro, Sabrina D.; Kron, Kathleen A.	Age Estimates for the Buckwheat Family Polygonaceae Based on Sequence Data Calibrated by Fossils and with a Focus on the Amphi-Pacific Muehlenbeckia	PLOS ONE	8	4			10.1371/journal.pone.0061261	2013	Plants		fossil
Smith, Stephen A.	Taking into account phylogenetic and divergence-time uncertainty in a parametric biogeographical analysis of the Northern Hemisphere plant clade Caprifolieae	JOURNAL OF BIOGEOGRAPHY	36	12	2324	2337	10.1111/j.1365-2699.2009.02160.x	2009	Plants		fossil
Smith, Stephen A.; Beaulieu, Jeremy M.; Donoghue, Michael J.	An uncorrelated relaxed-clock analysis suggests an earlier origin for flowering plants	PROCEEDINGS OF THE NATIONAL ACADEMY OF SCIENCES OF THE UNITED STATES OF AMERICA	107	13	5897	5902	10.1073/pnas.1001225107	2010	Plants		fossil
Su, Yvonne C. F.; Saunders, Richard M. K.	Evolutionary divergence times in the Annonaceae: evidence of a late Miocene origin of Pseuduvaria in Sundaland with subsequent diversification in New Guinea	BMC EVOLUTIONARY BIOLOGY	9				10.1186/1471-2148-9-153	2009	Plants		fossil
Sulman, Joshua D.; Drew, Bryan T.; Drummond, Chloe; Hayasaka, Eisuke; Sytsma, Kenneth J.	SYSTEMATICS, BIOGEOGRAPHY, AND CHARACTER EVOLUTION OF SPARGANIUM (TYPHACEAE): DIVERSIFICATION OF A WIDESPREAD, AQUATIC LINEAGE	AMERICAN JOURNAL OF BOTANY	100	10	2023	2039	10.3732/ajb.1300048	2013	Plants		fossil
Syme, Anna E.	Diversification rates in the Australasian endemic grass Austrostipa: 15 million years of constant evolution	PLANT SYSTEMATICS AND EVOLUTION	298	1	221	227	10.1007/s00606-011-0539-7	2012	Plants		fossil
Symmank, Lars; Samain, Marie-Stephanie; Smith, James F.; Pino, Guillermo; Stoll, Alexandra; Goetghebeur, Paul; Neinhuis, Christoph; Wanke, Stefan	The extraordinary journey of Peperomia subgenus Tildenia (Piperaceae): insights into diversification and colonization patterns from its cradle in Peru to the Trans-Mexican Volcanic Belt	JOURNAL OF BIOGEOGRAPHY	38	12	2337	2349	10.1111/j.1365-2699.2011.02586.x	2011	Plants		fossil
Thomas, Daniel C.; Surveswaran, Siddharthan; Xue, Bine; Sankowsky, Garry; Mols, Johan B.; Kessler, Paul J. A.; Saunders, Richard M. K.	Molecular phylogenetics and historical biogeography of the Meiogyne-Fitzalania clade (Annonaceae): Generic paraphyly and late Miocene-Pliocene diversification in Australasia and the Pacific	TAXON	61	3	559	575		2012	Plants		fossil
Thornhill, Andrew H.; Popple, Lindsay W.; Carter, Richard J.; Ho, Simon Y. W.; Crisp, Michael D.	Are pollen fossils useful for calibrating relaxed molecular clock dating of phylogenies? A comparative study using Myrtaceae	MOLECULAR PHYLOGENETICS AND EVOLUTION	63	1	15	27	10.1016/j.ympev.2011.12.003	2012	Plants		fossil
Tkach, Natalia V.; Hoffmann, Matthias H.; Roeser, Martin; von Hagen, K. Bernhard	Temporal patterns of evolution in the Arctic explored in Artemisia L. (Asteraceae) lineages of different age	PLANT ECOLOGY & DIVERSITY	1	2	161	169	10.1080/17550870802331912	2008	Plants		fossil
Tremetsberger, Karin; Gemeinholzer, Birgit; Zetzsche, Holger; Blackmore, Stephen; Kilian, Norbert; Talavera, Salvador	Divergence time estimation in Cichorieae (Asteraceae) using a fossil-calibrated relaxed molecular clock	ORGANISMS DIVERSITY & EVOLUTION	13	1	1	13	10.1007/s13127-012-0094-2	2013	Plants		fossil
van Ee, Benjamin W.; Berry, Paul E.; Riina, Ricarda; Amaro, Jorge E. Gutierrez	Molecular phylogenetics and biogeography of the Caribbean-centered Croton subgenus Moacroton (Euphorbiaceae s.s.)	BOTANICAL REVIEW	74	1	132	165	10.1007/s12229-008-9003-y	2008	Plants		fossil
Wan, Yizhen; Schwaninger, Heidi R.; Baldo, Angela M.; Labate, Joanne A.; Zhong, Gan-Yuan; Simon, Charles J.	A phylogenetic analysis of the grape genus (Vitis L.) reveals broad reticulation and concurrent diversification during neogene and quaternary climate change	BMC EVOLUTIONARY BIOLOGY	13				10.1186/1471-2148-13-141	2013	Plants		fossil
Wang, Yu-Jin; Liu, Jian-Quan; Miehe, Georg	Phylogenetic origins of the Himalayan endemic Dolomiaea, Diplazoptilon and Xanthopappus (Asteraceae : Cardueae) based on three DNA regions	ANNALS OF BOTANY	99	2	311	322	10.1093/aob/mcl259	2007	Plants		fossil
Whitfeld, T. J. S.; Kress, W. J.; Erickson, D. L.; Weiblen, G. D.	Change in community phylogenetic structure during tropical forest succession: evidence from New Guinea	ECOGRAPHY	35	9	821	830	10.1111/j.1600-0587.2011.07181.x	2012	Plants		fossil
Xiang, Qiu-Yun (Jenny); Thomas, David T.; Xiang, Qiao Ping	Resolving and dating the phylogeny of Cornales - Effects of taxon sampling, data partitions, and fossil calibrations	MOLECULAR PHYLOGENETICS AND EVOLUTION	59	1	123	138	10.1016/j.ympev.2011.01.016	2011	Plants		fossil
Zecca, G.; Casazza, G.; Minuto, L.; Labra, M.; Grassi, F.	Allopatric divergence and secondary contacts in Euphorbia spinosa L: Influence of climatic changes on the split of the species	ORGANISMS DIVERSITY & EVOLUTION	11	5	357	372	10.1007/s13127-011-0063-1	2011	Plants		fossil
Zhang, Li-Bing; Simmons, Mark P.; Renner, Susanne S.	A phylogeny of Anisophylleaceae based on six nuclear and plastid loci: Ancient disjunctions and recent dispersal between South America, Africa, and Asia	MOLECULAR PHYLOGENETICS AND EVOLUTION	44	3	1057	1067	10.1016/j.ympev.2007.03.002	2007	Plants		fossil
Zhang, Ming-Li; Kang, Yun; Zhong, Yang; Sanderson, Stewart C.	Intense uplift of the Qinghai-Tibetan Plateau triggered rapid diversification of Phyllolobium (Leguminosae) in the Late Cenozoic	PLANT ECOLOGY & DIVERSITY	5	4	491	499	10.1080/17550874.2012.727875	2012	Plants		fossil
Zhang, Qiang; Antonelli, Alexandre; Feild, Taylor S.; Kong, Hong-Zhi	Revisiting taxonomy, morphological evolution, and fossil calibration strategies in Chloranthaceae	JOURNAL OF SYSTEMATICS AND EVOLUTION	49	4	315	329	10.1111/j.1759-6831.2011.00129.x	2011	Plants		fossil
Zhong, Bojian; Yonezawa, Takahiro; Zhong, Yang; Hasegawa, Masami	Episodic Evolution and Adaptation of Chloroplast Genomes in Ancestral Grasses	PLOS ONE	4	4			10.1371/journal.pone.0005297	2009	Plants		fossil
Zou, Xin-Hui; Yang, Ziheng; Doyle, Jeff J.; Ge, Song	Multilocus estimation of divergence times and ancestral effective population sizes of Oryza species and implications for the rapid diversification of the genus	NEW PHYTOLOGIST	198	4	1155	1164	10.1111/nph.12230	2013	Plants		fossil
Aurahs, Ralf; Treis, Yvonne; Darling, Kate; Kucera, Michal	A revised taxonomic and phylogenetic concept for the planktonic foraminifer species Globigerinoides ruber based on molecular and morphometric evidence	MARINE MICROPALEONTOLOGY	79	2013-01-02	1	14	10.1016/j.marmicro.2010.12.001	2011	Protists		fossil
Aze, Tracy; Ezard, Thomas H. G.; Purvis, Andy; Coxall, Helen K.; Stewart, Duncan R. M.; Wade, Bridget S.; Pearson, Paul N.	A phylogeny of Cenozoic macroperforate planktonic foraminifera from fossil data	BIOLOGICAL REVIEWS	86	4	900	927	10.1111/j.1469-185X.2011.00178.x	2011	Protists		fossil
Gottschling, Marc; Renner, Susanne S.; Meier, K. J. Sebastian; Willems, Helmut; Keupp, Helmut	Timing deep divergence events in calcareous dinoflagellates	JOURNAL OF PHYCOLOGY	44	2	429	438	10.1111/j.1529-8817.2008.00479.x	2008	Protists		fossil
Groussin, Mathieu; Pawlowski, Jan; Yang, Ziheng	Bayesian relaxed clock estimation of divergence times in foraminifera	MOLECULAR PHYLOGENETICS AND EVOLUTION	61	1	157	166	10.1016/j.ympev.2011.06.008	2011	Protists		fossil
Herron, Matthew D.; Hackett, Jeremiah D.; Aylward, Frank O.; Michod, Richard E.	Triassic origin and early radiation of multicellular volvocine algae	PROCEEDINGS OF THE NATIONAL ACADEMY OF SCIENCES OF THE UNITED STATES OF AMERICA	106	9	3254	3258	10.1073/pnas.0811205106	2009	Protists		fossil
Jo, Bok Yeon; Shin, Woongghi; Kim, Han Soon; Siver, Peter A.; Andersen, Robert A.	Phylogeny of the genus Mallomonas (Synurophyceae) and descriptions of five new species on the basis of morphological evidence	PHYCOLOGIA	52	3	266	278	10.2216/12-107.1	2013	Protists		fossil
Medlin, L. K.; Saez, A. G.; Young, J. R.	A molecular clock for coccolithophores and implications for selectivity of phytoplankton extinctions across the K/T boundary	MARINE MICROPALEONTOLOGY	67	2013-01-02	69	86	10.1016/j.marmicro.2007.08.007	2008	Protists		fossil
Pacheco, M. Andreina; Battistuzzi, Fabia U.; Junge, Randall E.; Cornejo, Omar E.; Williams, Cathy V.; Landau, Irene; Rabetafika, Lydia; Snounou, Georges; Jones-Engel, Lisa; Escalante, Ananias A.	Timing the origin of human malarias: the lemur puzzle	BMC EVOLUTIONARY BIOLOGY	11				10.1186/1471-2148-11-299	2011	Protists		fossil
Silberfeld, Thomas; Leigh, Jessica W.; Verbruggen, Heroen; Cruaud, Corinne; de Reviers, Bruno; Rousseau, Florence	A multi-locus time-calibrated phylogeny of the brown algae (Heterokonta, Ochrophyta, Phaeophyceae): Investigating the evolutionary nature of the "brown algal crown radiation"	MOLECULAR PHYLOGENETICS AND EVOLUTION	56	2	659	674	10.1016/j.ympev.2010.04.020	2010	Protists		fossil
Siver, P. A.; Wolfe, A. P.; Rohlf, F. J.; Shin, W.; Jo, B. Y.	Combining geometric morphometrics, molecular phylogeny, and micropaleontology to assess evolutionary patterns in Mallomonas (Synurophyceae: Heterokontophyta)	GEOBIOLOGY	11	2	127	138	10.1111/gbi.12023	2013	Protists		fossil
Sorhannus, Ulf	A nuclear-encoded small-subunit ribosomal RNA timescale for diatom evolution	MARINE MICROPALEONTOLOGY	65	2013-01-02	1	12	10.1016/j.marmicro.2007.05.002	2007	Protists		fossil
Souffreau, Caroline; Verbruggen, Heroen; Wolfe, Alexander P.; Vanormelingen, Pieter; Siver, Peter A.; Cox, Eileen J.; Mann, David G.; Van de Vijver, Bart; Sabbe, Koen; Vyverman, Wim	A time-calibrated multi-gene phylogeny of the diatom genus Pinnularia	MOLECULAR PHYLOGENETICS AND EVOLUTION	61	3	866	879	10.1016/j.ympev.2011.08.031	2011	Protists		fossil
Verbruggen, Heroen; Ashworth, Matt; LoDuca, Steven T.; Vlaeminck, Caroline; Cocquyt, Ellen; Sauvage, Thomas; Zechman, Frederick W.; Littler, Diane S.; Littler, Mark M.; Leliaert, Frederik; De Clerck, Olivier	A multi-locus time-calibrated phylogeny of the siphonous green algae	MOLECULAR PHYLOGENETICS AND EVOLUTION	50	3	642	653	10.1016/j.ympev.2008.12.018	2009	Protists		fossil
Bewick, Adam J.; Chain, Frederic J. J.; Heled, Joseph; Evans, Ben J.	The Pipid Root	SYSTEMATIC BIOLOGY	61	6	913	926	10.1093/sysbio/sys039	2012	Vertebrates	amphibians	geological event
Carranza, S.; Romano, A.; Arnold, E. N.; Sotgiu, G.	Biogeography and evolution of European cave salamanders, Hydromantes (Urodela : Plethodontidae), inferred from mtDNA sequences	JOURNAL OF BIOGEOGRAPHY	35	4	724	738	10.1111/j.1365-2699.2007.01817.x	2008	Vertebrates	amphibians	geological event
Wielstra, Ben; Arntzen, Jan W.	Unraveling the rapid radiation of crested newts (Triturus cristatus superspecies) using complete mitogenomic sequences	BMC EVOLUTIONARY BIOLOGY	11				10.1186/1471-2148-11-162	2011	Vertebrates	amphibians	geological event
Zhang, Peng; Papenfuss, Theodore J.; Wake, Marvalee H.; Qu, Lianghu; Wake, David B.	Phylogeny and biogeography of the family Salamandridae (Amphibia: Caudata) inferred from complete mitochondrial genomes	MOLECULAR PHYLOGENETICS AND EVOLUTION	49	2	586	597	10.1016/j.ympev.2008.08.020	2008	Vertebrates	amphibians	geological event
Allegrucci, Giuliana; Trewick, Steve A.; Fortunato, Angela; Carchini, Gianmaria; Sbordoni, Valerio	Cave crickets and cave weta (Orthoptera, Rhaphidophoridae) from the southern end of the World: a molecular phylogeny test of biogeographical hypotheses	Journal of Orthoptera Research	19	1	121	130	10.1665/034.019.0118	2010	Invertebrates	arthropods	geological event
Andujar, Carmelo; Serrano, Jose; Gomez-Zurita, Jesus	Winding up the molecular clock in the genus Carabus (Coleoptera: Carabidae): assessment of methodological decisions on rate and node age estimation	BMC EVOLUTIONARY BIOLOGY	12				10.1186/1471-2148-12-40	2012	Invertebrates	arthropods	geological event
Bidegaray-Batista, Leticia; Arnedo, Miquel A.	Gone with the plate: the opening of the Western Mediterranean basin drove the diversification of ground-dweller spiders	BMC EVOLUTIONARY BIOLOGY	11				10.1186/1471-2148-11-317	2011	Invertebrates	arthropods	geological event
Bodner, Melissa R.; Maddison, Wayne P.	The biogeography and age of salticid spider radiations (Araneae: Salticidae)	MOLECULAR PHYLOGENETICS AND EVOLUTION	65	1	213	240	10.1016/j.ympev.2012.06.005	2012	Invertebrates	arthropods	geological event
Boyer, Sarah L.; Clouse, Ronald M.; Benavides, Ligia R.; Sharma, P.; Schwendinger, Peter J.; Karunarathna, I.; Giribet, G.	Biogeography of the world: a case study from cyphophthalmid Opiliones, a globally distributed group of arachnids	JOURNAL OF BIOGEOGRAPHY	34	12	2070	2085	10.1111/j.1365-2699.2007.01755.x	2007	Invertebrates	arthropods	geological event
Condamine, Fabien L.; Soldati, Laurent; Clamens, Anne-Laure; Rasplus, Jean-Yves; Kergoat, Gael J.	Diversification patterns and processes of wingless endemic insects in the Mediterranean Basin: historical biogeography of the genus Blaps (Coleoptera: Tenebrionidae)	JOURNAL OF BIOGEOGRAPHY	40	10	1899	1913	10.1111/jbi.12144	2013	Invertebrates	arthropods	geological event
Contreras-Diaz, Hermans G.; Moya, Oscar; Oromi, Pedro; Juan, Carlos	Evolution and diversification of the forest and hypogean ground-beetle genus Trechus in the Canary Islands	MOLECULAR PHYLOGENETICS AND EVOLUTION	42	3	687	699	10.1016/j.ympev.2006.10.007	2007	Invertebrates	arthropods	geological event
Cruaud, Astrid; Jabbour-Zahab, Roula; Genson, Gwenaelle; Ungricht, Stefan; Rasplus, Jean-Yves	Testing the Emergence of New Caledonia: Fig Wasp Mutualism as a Case Study and a Review of Evidence	PLOS ONE	7	2			10.1371/journal.pone.0030941	2012	Invertebrates	arthropods	geological event
Gomez-Zurita, J.; Garneria, I.; Petitpierre, E.	Molecular phylogenetics and evolutionary analysis of body shape in the genus Cyrtonus (Coleoptera, Chrysomelidae)	JOURNAL OF ZOOLOGICAL SYSTEMATICS AND EVOLUTIONARY RESEARCH	45	4	317	328	10.1111/j.1439-0469.2007.00393.x	2007	Invertebrates	arthropods	geological event
Gomez-Zurita, Jesus; Hunt, Toby; Kopliku, Fatos; Vogler, Alfried P.	Recalibrated Tree of Leaf Beetles (Chrysomelidae) Indicates Independent Diversification of Angiosperms and Their Insect Herbivores	PLOS ONE	2	4			10.1371/journal.pone.0000360	2007	Invertebrates	arthropods	geological event
Macias-Hernandez, Nuria; Bidegaray-Batista, Leticia; Oromi, Pedro; Arnedo, Miquel A.	The odd couple: contrasting phylogeographic patterns in two sympatric sibling species of woodlouse-hunter spiders in the Canary Islands	JOURNAL OF ZOOLOGICAL SYSTEMATICS AND EVOLUTIONARY RESEARCH	51	1	29	37	10.1111/jzs.12008	2013	Invertebrates	arthropods	geological event
Marino, Ilaria A. M.; Pujolar, Jose Martin; Zane, Lorenzo	Reconciling Deep Calibration and Demographic History: Bayesian Inference of Post Glacial Colonization Patterns in Carcinus aestuarii (Nardo, 1847) and C. maenas (Linnaeus, 1758)	PLOS ONE	6	12			10.1371/journal.pone.0028567	2011	Invertebrates	arthropods	geological event
Marshall, David C.; Slon, Karen; Cooley, John R.; Hill, Kathy B. R.; Simon, Chris	Steady Plio-Pleistocene diversification and a 2-million-year sympatry threshold in a New Zealand cicada radiation	MOLECULAR PHYLOGENETICS AND EVOLUTION	48	3	1054	1066	10.1016/j.ympev.2008.05.007	2008	Invertebrates	arthropods	geological event
Nattier, Romain; Robillard, Tony; Desutter-Grandcolas, Laure; Couloux, Arnaud; Grandcolas, Philippe	Older than New Caledonia emergence? A molecular phylogenetic study of the eneopterine crickets (Orthoptera: Grylloidea)	JOURNAL OF BIOGEOGRAPHY	38	11	2195	2209	10.1111/j.1365-2699.2011.02563.x	2011	Invertebrates	arthropods	geological event
Obbard, Darren J.; Maclennan, John; Kim, Kang-Wook; Rambaut, Andrew; O'Grady, Patrick M.; Jiggins, Francis M.	Estimating Divergence Dates and Substitution Rates in the Drosophila Phylogeny	MOLECULAR BIOLOGY AND EVOLUTION	29	11	3459	3473	10.1093/molbev/mss150	2012	Invertebrates	arthropods	geological event
Papadopoulou A, Anastasiou I, Vogler AP	Revisiting the insect mitochondrial molecular clock: The mid-Aegean trench calibration	Mol Biol Evol						2010	Invertebrates	arthropods	geological event
Papadopoulou, Anna; Cardoso, Anabela; Gomez-Zurita, Jesus	Diversity and diversification of Eumolpinae (Coleoptera: Chrysomelidae) in New Caledonia	ZOOLOGICAL JOURNAL OF THE LINNEAN SOCIETY	168	3	473	495	10.1111/zoj.12039	2013	Invertebrates	arthropods	geological event
Ribera, Ignacio; Fresneda, Javier; Bucur, Ruxandra; Izquierdo, Ana; Vogler, Alfried P.; Salgado, Jose M.; Cieslak, Alexandra	Ancient origin of a Western Mediterranean radiation of subterranean beetles	BMC EVOLUTIONARY BIOLOGY	10				10.1186/1471-2148-10-29	2010	Invertebrates	arthropods	geological event
Robles, Rafael; Schubart, Christoph D.; Conde, Jesus E.; Carmona-Suarez, Carlos; Alvarez, Fernando; Villalobos, Jose L.; Felder, Darryl L.	Molecular phylogeny of the American Callinectes Stimpson, 1860 (Brachyura : Portunidae), based on two partial mitochondrial genes	MARINE BIOLOGY	150	6	1265	1274	10.1007/s00227-006-0437-7	2007	Invertebrates	arthropods	geological event
Schmitz, Patrick; Cibois, Alice; Landry, Bernard	Molecular phylogeny and dating of an insular endemic moth radiation inferred from mitochondrial and nuclear genes: The genus Galagete (Lepidoptera : Autostichidae) of the Galapagos Islands	MOLECULAR PHYLOGENETICS AND EVOLUTION	45	1	180	192	10.1016/j.ympev.2007.05.010	2007	Invertebrates	arthropods	geological event
Steckel, J.; Penrith, M. L.; Henschel, J.; Brandl, R.; Meyer, J.	A preliminary molecular phylogeny of the Namib Desert darkling beetles (Tenebrionidae)	AFRICAN ZOOLOGY	45	1	107	114	10.3377/004.045.0106	2010	Invertebrates	arthropods	geological event
Todisco, Valentina; Gratton, Paolo; Zakharov, Evgeny V.; Wheat, Christopher W.; Sbordoni, Valerio; Sperling, Felix A. H.	Mitochondrial phylogeography of the Holarctic Parnassius phoebus complex supports a recent refugial model for alpine butterflies	JOURNAL OF BIOGEOGRAPHY	39	6	1058	1072	10.1111/j.1365-2699.2011.02675.x	2012	Invertebrates	arthropods	geological event
Trizzino, Marco; Jaech, Manfred A.; Audisio, Paolo; Alonso, Rocio; Ribera, Ignacio	A molecular phylogeny of the cosmopolitan hyperdiverse genus Hydraena Kugelann (Coleoptera, Hydraenidae)	SYSTEMATIC ENTOMOLOGY	38	1	192	208	10.1111/j.1365-3113.2012.00654.x	2013	Invertebrates	arthropods	geological event
Wares, John P.; Pankey, M. Sabrina; Pitombo, Fabio; Daglio, Liza Gomez; Achituv, Yair	A "Shallow Phylogeny" of Shallow Barnacles (Chthamalus)	PLOS ONE	4	5			10.1371/journal.pone.0005567	2009	Invertebrates	arthropods	geological event
Witt, Jonathan D. S.; Threloff, Doug L.; Hebert, Paul D. N.	Genetic zoogeography of the Hyalella azteca species complex in the Great Basin: Rapid rates of molecular diversification in desert springs	LATE CENOZOIC DRAINAGE HISTORY OF THE SOUTHWESTERN GREAT BASIN AND LOWER COLORADO RIVER REGION: GEOLOGIC AND BIOTIC PERSPECTIVES	439		103	114	10.1130/2008.2439(05)	2008	Invertebrates	arthropods	geological event
Zhang, Ai-Bing; Sota, Teiji	Nuclear gene sequences resolve species phylogeny and mitochondrial introgression in Leptocarabus beetles showing trans-species polymorphisms	MOLECULAR PHYLOGENETICS AND EVOLUTION	45	2	534	546	10.1016/j.ympev.2007.07.003	2007	Invertebrates	arthropods	geological event
de Dinechin, Marc; Ottvall, Richard; Quillfeldt, Petra; Jouventin, Pierre	Speciation chronology of rockhopper penguins inferred from molecular, geological and palaeoceanographic data	JOURNAL OF BIOGEOGRAPHY	36	4	693	702	10.1111/j.1365-2699.2008.02014.x	2009	Vertebrates	birds	geological event
Johnson, Kevin P.; Weckstein, Jason D.	The Central American land bridge as an engine of diversification in New World doves	JOURNAL OF BIOGEOGRAPHY	38	6	1069	1076	10.1111/j.1365-2699.2011.02501.x	2011	Vertebrates	birds	geological event
Jonsson, Knud A.; Bowie, Rauri C. K.; Nylander, Johan A. A.; Christidis, Les; Norman, Janette A.; Fjeldsa, Jon	Biogeographical history of cuckoo-shrikes (Aves: Passeriformes): transoceanic colonization of Africa from Australo-Papua	JOURNAL OF BIOGEOGRAPHY	37	9	1767	1781	10.1111/j.1365-2699.2010.02328.x	2010	Vertebrates	birds	geological event
Kennedy, Jonathan D.; Weir, Jason T.; Hooper, Daniel M.; Tietze, D. Thomas; Martens, Jochen; Price, Trevor D.	ECOLOGICAL LIMITS ON DIVERSIFICATION OF THE HIMALAYAN CORE CORVOIDEA	EVOLUTION	66	8	2599	2613	10.1111/j.1558-5646.2012.01618.x	2012	Vertebrates	birds	geological event
Laurin, M.; Gussekloo, S. W. S.; Marjanovic, D.; Legendre, L.; Cubo, J.	Testing gradual and speciational models of evolution in extant taxa: the example of ratites	JOURNAL OF EVOLUTIONARY BIOLOGY	25	2	293	303	10.1111/j.1420-9101.2011.02422.x	2012	Vertebrates	birds	geological event
Lerner, Heather R. L.; Meyer, Matthias; James, Helen F.; Hofreiter, Michael; Fleischer, Robert C.	Multilocus Resolution of Phylogeny and Timescale in the Extant Adaptive Radiation of Hawaiian Honeycreepers	CURRENT BIOLOGY	21	21	1838	1844	10.1016/j.cub.2011.09.039	2011	Vertebrates	birds	geological event
Pacheco, M. Andreina; Battistuzzi, Fabia U.; Lentino, Miguel; Aguilar, Roberto F.; Kumar, Sudhir; Escalante, Ananias A.	Evolution of Modern Birds Revealed by Mitogenomics: Timing the Radiation and Origin of Major Orders	MOLECULAR BIOLOGY AND EVOLUTION	28	6	1927	1942	10.1093/molbev/msr014	2011	Vertebrates	birds	geological event
Paeckert, Martin; Martens, Jochen; Sun, Yue-Hua; Tietze, Dieter Thomas	Phylogeography and the evolutionary time-scale of passerine radiations in the Sino-Himalayan region (Ayes: Passeriformes)	BIODIVERSITAT UND NATURAUSSTATTUNG IM HIMALAYA III			71	80		2009	Vertebrates	birds	geological event
Paeckert, Martin; Martens, Jochen; Tietze, Dieter Thomas; Dietzen, Christian; Wink, Michael; Kvist, Laura	Calibration of a molecular clock in tits (Paridae) - Do nucleotide substitution rates of mitochondrial genes deviate from the 2% rule?	Molecular Phylogenetics and Evolution	44	1	1	14		2007	Vertebrates	birds	geological event
Paekert, Martin; Martens, Jochen; Sun, Yue-Hua; Severinghaus, Lucia Liu; Nazarenko, Alexander A.; Ting, Ji; Toepfer, Till; Tietze, Dieter Thomas	Horizontal and elevational phylogeographic patterns of Himalayan and Southeast Asian forest passerines (Aves: Passeriformes)	JOURNAL OF BIOGEOGRAPHY	39	3	556	573	10.1111/j.1365-2699.2011.02606.x	2012	Vertebrates	birds	geological event
Patane, Jose S. L.; Weckstein, Jason D.; Aleixo, Alexandre; Bates, John M.	Evolutionary history of Ramphastos toucans: Molecular phylogenetics, temporal diversification, and biogeography	MOLECULAR PHYLOGENETICS AND EVOLUTION	53	3	923	934	10.1016/j.ympev.2009.08.017	2009	Vertebrates	birds	geological event
Patel, Swati; Weckstein, Jason D.; Patane, Jose S. L.; Bates, John M.; Aleixo, Alexandre	Temporal and spatial diversification of Pteroglossus aracaris (AVES: Ramphastidae) in the neotropics: Constant rate of diversification does not support an increase in radiation during the Pleistocene	MOLECULAR PHYLOGENETICS AND EVOLUTION	58	1	105	115	10.1016/j.ympev.2010.10.016	2011	Vertebrates	birds	geological event
Rheindt, Frank E.; Christidis, Les; Cabanne, Gustavo S.; Miyaki, Cristina; Norman, Janette A.	The timing of Neotropical speciation dynamics: A reconstruction of Myiopagis flycatcher diversification using phylogenetic and paleogeographic data	MOLECULAR PHYLOGENETICS AND EVOLUTION	53	3	961	971	10.1016/j.ympev.2009.09.001	2009	Vertebrates	birds	geological event
Ribas, Camila C.; Aleixo, Alexandre; Nogueira, Afonso C. R.; Miyaki, Cristina Y.; Cracraft, Joel	A palaeobiogeographic model for biotic diversification within Amazonia over the past three million years	PROCEEDINGS OF THE ROYAL SOCIETY B-BIOLOGICAL SCIENCES	279	1729	681	689	10.1098/rspb.2011.1120	2012	Vertebrates	birds	geological event
Agorreta, Ainhoa; Dominguez-Dominguez, Omar; Reina, Ruth G.; Miranda, Rafael; Bermingham, Eldredge; Doadrio, Ignacio	Phylogenetic relationships and biogeography of Pseudoxiphophorus (Teleostei: Poeciliidae) based on mitochondrial and nuclear genes	MOLECULAR PHYLOGENETICS AND EVOLUTION	66	1	80	90	10.1016/j.ympev.2012.09.010	2013	Vertebrates	fish	geological event
Almada, V. C.; Robalo, J. I.; Levy, A.; Freyhof, J.; Bernardi, G.; Doadrio, I.	Phylogenetic analysis of Peri-Mediterranean blennies of the genus Salaria: Molecular insights on the colonization of freshwaters	MOLECULAR PHYLOGENETICS AND EVOLUTION	52	2	424	431	10.1016/j.ympev.2009.03.029	2009	Vertebrates	fish	geological event
Bernardi, Giacomo; Alva-Campbell, Yvette R.; Gasparini, Joao L.; Floeter, Sergio R.	Molecular ecology, speciation, and evolution of the reef fish genus Anisotremus	MOLECULAR PHYLOGENETICS AND EVOLUTION	48	3	929	935	10.1016/j.ympev.2008.05.011	2008	Vertebrates	fish	geological event
Burridge, Christopher P.; Craw, Dave; Fletcher, David; Waters, Jonathan M.	Geological dates and molecular rates: Fish DNA sheds light on time dependency	MOLECULAR BIOLOGY AND EVOLUTION	25	4	624	633	10.1093/molbev/msm271	2008	Vertebrates	fish	geological event
Craw, Dave; Burridge, Chris; Norris, Richard; Waters, Jon	Genetic ages for Quaternary topographic evolution: A new dating tool	GEOLOGY	36	1	19	22	10.1130/G24126A.1	2008	Vertebrates	fish	geological event
Genner, Martin J.; Seehausen, Ole; Lunt, David H.; Joyce, Domino A.; Shaw, Paul W.; Carvalho, Gary R.; Turner, Georg F.	Age of cichlids: New dates for ancient lake fish radiations	MOLECULAR BIOLOGY AND EVOLUTION	24	5	1269	1282	10.1093/molbev/msm050	2007	Vertebrates	fish	geological event
Grant, W. S.; Lecomte, Frederic; Bowen, Brian W.	Biogeographical contingency and the evolution of tropical anchovies (genus Cetengraulis) from temperate anchovies (genus Engraulis)	JOURNAL OF BIOGEOGRAPHY	37	7	1352	1362	10.1111/j.1365-2699.2010.02291.x	2010	Vertebrates	fish	geological event
Hubert, Nicolas; Duponchelle, Fabrice; Nunez, Jesus; Garcia-Davila, Carmen; Paugy, Didier; Renno, Jean-Francois	Phylogeography of the piranha genera Serrasalmus and Pygocentrus: implications for the diversification of the Neotropical ichthyofauna	MOLECULAR ECOLOGY	16	10	2115	2136	10.1111/j.1365-294X.2007.03267.x	2007	Vertebrates	fish	geological event
Hyde, John R.; Vetter, Russell D.	The origin, evolution, and diversification of rockfishes of the genus Sebastes (Cuvier)	MOLECULAR PHYLOGENETICS AND EVOLUTION	44	2	790	811	10.1016/j.ympev.2006.12.026	2007	Vertebrates	fish	geological event
Kazancioglu, Erem; Near, Thomas J.; Hanel, Reinhold; Wainwright, Peter C.	Influence of sexual selection and feeding functional morphology on diversification rate of parrotfishes (Scaridae)	PROCEEDINGS OF THE ROYAL SOCIETY B-BIOLOGICAL SCIENCES	276	1672	3439	3446	10.1098/rspb.2009.0876	2009	Vertebrates	fish	geological event
Mesquita, N.; Cunha, C.; Carvalho, G. R.; Coelho, M. M.	Comparative phylogeography of endemic cyprinids in the south-west Iberian Peninsula: evidence for a new ichthyogeographic area	JOURNAL OF FISH BIOLOGY	71		45	75	10.1111/j.1095-8649.2007.01518.x	2007	Vertebrates	fish	geological event
Perez, Gustavo A. Concheiro; Rican, Oldrich; Orti, Guillermo; Bermingham, Eldredge; Doadrio, Ignacio; Zardoya, Rafael	Phylogeny and biogeography of 91 species of heroine cichlids (Teleostei : Cichlidae) based on sequences of the cytochrome b gene	MOLECULAR PHYLOGENETICS AND EVOLUTION	43	1	91	110	10.1016/j.ympev.2006.08.012	2007	Vertebrates	fish	geological event
Pfeiler, E.; Watts, T.; Pugh, J.; van der Heiden, A. M.	Speciation and demographic history of the Cortez bonefish, Albula sp A (Albuliformes : Albulidae), in the Gulf of California inferred from mitochondrial DNA	JOURNAL OF FISH BIOLOGY	73	2	382	394	10.1111/j.1095-8649.2008.01892.x	2008	Vertebrates	fish	geological event
Rican, Oldrich; Pialek, Lubomir; Zardoya, Rafael; Doadrio, Ignacio; Zrzavy, Jan	Biogeography of the Mesoamerican Cichlidae (Teleostei: Heroini): colonization through the GAARlandia land bridge and early diversification	JOURNAL OF BIOGEOGRAPHY	40	3	579	593	10.1111/jbi.12023	2013	Vertebrates	fish	geological event
Stelkens, Rike B.; Young, Kyle A.; Seehausen, Ole	THE ACCUMULATION OF REPRODUCTIVE INCOMPATIBILITIES IN AFRICAN CICHLID FISH	EVOLUTION	64	3	617	632	10.1111/j.1558-5646.2009.00849.x	2010	Vertebrates	fish	geological event
Stelkens, Rike B.; Young, Kyle A.; Seehausen, Ole	THE ACCUMULATION OF REPRODUCTIVE INCOMPATIBILITIES IN AFRICAN CICHLID FISH	EVOLUTION	64	3	617	632	10.1111/j.1558-5646.2009.00849.x	2010	Vertebrates	fish	geological event
Teske, Peter R.; Hamilton, Healy; Matthee, Conrad A.; Barker, Nigel P.	Signatures of seaway closures and founder dispersal in the phylogeny of a circumglobally distributed seahorse lineage	BMC EVOLUTIONARY BIOLOGY	7				10.1186/1471-2148-7-138	2007	Vertebrates	fish	geological event
Waters, Jonathan M.; Craw, D.	Evolution and biogeography of New Zealand's longjaw galaxiids (Osmeriformes : Galaxiidae): the genetic effects of glaciation and mountain building	FRESHWATER BIOLOGY	53	3	521	534	10.1111/j.1365-2427.2007.01917.x	2008	Vertebrates	fish	geological event
Yang, Jian; Yang, Jun Xing; Chen, Xiao Yong	A re-examination of the molecular phylogeny and biogeography of the genus Schizothorax (Teleostei: Cyprinidae) through enhanced sampling, with emphasis on the species in the Yunnan-Guizhou Plateau, China	JOURNAL OF ZOOLOGICAL SYSTEMATICS AND EVOLUTIONARY RESEARCH	50	3	184	191	10.1111/j.1439-0469.2012.00661.x	2012	Vertebrates	fish	geological event
Brown, Richard P.; Yang, Ziheng	Rate variation and estimation of divergence times using strict and relaxed clocks	BMC EVOLUTIONARY BIOLOGY	11				10.1186/1471-2148-11-271	2011	Vertebrates	mammals	geological event
Herman, Jeremy S.; Searle, Jeremy B.	Post-glacial partitioning of mitochondrial genetic variation in the field vole	PROCEEDINGS OF THE ROYAL SOCIETY B-BIOLOGICAL SCIENCES	278	1724	3601	3607	10.1098/rspb.2011.0321	2011	Vertebrates	mammals	geological event
Moura, Andre E.; Nielsen, Sandra C. A.; Vilstrup, Julia T.; Moreno-Mayar, J. Victor; Gilbert, M. Thomas P.; Gray, Howard W. I.; Natoli, Ada; Mller, Luciana; Hoelzel, A. Rus	Recent Diversification of a Marine Genus (Tursiops spp.) Tracks Habitat Preference and Environmental Change	SYSTEMATIC BIOLOGY	62	6	865	877	10.1093/sysbio/syt051	2013	Vertebrates	mammals	geological event
Subramanian, Sankar; Lambert, David M.	Time Dependency of Molecular Evolutionary Rates? Yes and No	GENOME BIOLOGY AND EVOLUTION	3		1324	1328	10.1093/gbe/evr108	2011	Vertebrates	mammals	geological event
Faure, B.; Bierne, N.; Tanguy, A.; Bonhomme, F.; Jollivet, D.	Evidence for a slightly deleterious effect of intron polymorphisms at the EF1 alpha gene in the deep-sea hydrothermal vent bivalve Bathymodiolus	GENE	406	2013-01-02	99	107	10.1016/j.gene.2007.06.025	2007	Invertebrates	molluscs	geological event
Fiorentino, V.; Manganelli, G.; Giusti, F.; Tiedemann, R.; Ketmaier, V.	A question of time: the land snail Murella muralis (Gastropoda: Pulmonata) reveals constraints on past ecological speciation	MOLECULAR ECOLOGY	22	1	170	186	10.1111/mec.12107	2013	Invertebrates	molluscs	geological event
Gerard, Karin; Bierne, Nicolas; Borsa, Philippe; Chenuil, Anne; Feral, Jean-Pierre	Pleistocene separation of mitochondrial lineages of Mytilus spp. mussels from Northern and Southern Hemispheres and strong genetic differentiation among southern populations	MOLECULAR PHYLOGENETICS AND EVOLUTION	49	1	84	91	10.1016/j.ympev.2008.07.006	2008	Invertebrates	molluscs	geological event
Gleadall, Ian G.	A molecular sequence proxy for Muusoctopus januarii and calibration of recent divergence among a group of mesobenthic octopuses	JOURNAL OF EXPERIMENTAL MARINE BIOLOGY AND ECOLOGY	447		106	122	10.1016/j.jembe.2013.02.017	2013	Invertebrates	molluscs	geological event
Koehler, Frank; Criscione, Francesco	Plio-Pleistocene out-of-Australia dispersal in a camaenid land snail	JOURNAL OF BIOGEOGRAPHY	40	10	1971	1982	10.1111/jbi.12147	2013	Invertebrates	molluscs	geological event
Wilke, Thomas; Albrecht, Christian; Anistratenko, Vitaliy V.; Sahin, Serap Kosal; Yildirim, Mehmet Zeki	Testing biogeographical hypotheses in space and time: faunal relationships of the putative ancient Lake Egirdir in Asia Minor	JOURNAL OF BIOGEOGRAPHY	34	10	1807	1821	10.1111/j.1365-2699.2007.01727.x	2007	Invertebrates	molluscs	geological event
Allwood, Julia; Gleeson, Dianne; Mayer, Georg; Daniels, Savel; Beggs, Jacqueline R.; Buckley, Thomas R.	Support for vicariant origins of the New Zealand Onychophora	JOURNAL OF BIOGEOGRAPHY	37	4	669	681	10.1111/j.1365-2699.2009.02233.x	2010	Invertebrates	other	geological event
Chen, I. -Ping; Tang, Chung-Yu; Chiou, Chih-Yung; Hsu, Jia-Ho; Wei, Nuwei Vivian; Wallace, Carden C.; Muir, Paul; Wu, Henry; Chen, Chaolun Allen	Comparative Analyses of Coding and Noncoding DNA Regions Indicate that Acropora (Anthozoa: Scleractina) Possesses a Similar Evolutionary Tempo of Nuclear vs. Mitochondrial Genomes as in Plants	MARINE BIOTECHNOLOGY	11	1	141	152	10.1007/s10126-008-9129-2	2009	Invertebrates	other	geological event
Foltz, D. W.; Nguyen, A. T.; Kiger, J. R.; Mah, C. L.	Pleistocene speciation of sister taxa in a North Pacific clade of brooding sea stars (Leptasterias)	MARINE BIOLOGY	154	3	593	602	10.1007/s00227-008-0952-9	2008	Invertebrates	other	geological event
Knapp, Jenny; Nakao, Minoru; Yanagida, Tetsuya; Okamoto, Munehiro; Saarma, Urmas; Lavikainen, Antti; Ito, Akira	Phylogenetic relationships within Echinococcus and Taenia tapeworms (Cestoda: Taeniidae): An inference from nuclear protein-coding genes	MOLECULAR PHYLOGENETICS AND EVOLUTION	61	3	628	638	10.1016/j.ympev.2011.07.022	2011	Invertebrates	other	geological event
Picard, Damien; Sempere, Thierry; Plantard, Olivier	Direction and timing of uplift propagation in the Peruvian Andes deduced from molecular phylogenetics of highland biotaxa	EARTH AND PLANETARY SCIENCE LETTERS						2008	Invertebrates	other	geological event
Richards, Z. T.; Miller, D. J.; Wallace, C. C.	Molecular phylogenetics of geographically restricted Acropora species: Implications for threatened species conservation	MOLECULAR PHYLOGENETICS AND EVOLUTION	69	3	837	851	10.1016/j.ympev.2013.06.020	2013	Invertebrates	other	geological event
Sola, Eduard; Sluys, Ronald; Gritzalis, Konstantinos; Riutort, Marta	Fluvial basin history in the northeastern Mediterranean region underlies dispersal and speciation patterns in the genus Dugesia (Platyhelminthes, Tricladida, Dugesiidae)	MOLECULAR PHYLOGENETICS AND EVOLUTION	66	3	877	888	10.1016/j.ympev.2012.11.010	2013	Invertebrates	other	geological event
Stiller, Josefin; Rousset, Vincent; Pleijel, Fredrik; Chevaldonne, Pierre; Vrijenhoek, Robert C.; Rouse, Greg W.	Phylogeny, biogeography and systematics of hydrothermal vent and methane seep Amphisamytha (Ampharetidae, Annelida), with descriptions of three new species	SYSTEMATICS AND BIODIVERSITY	11	1	35	65	10.1080/14772000.2013.772925	2013	Invertebrates	other	geological event
Albert, E. M.; Zardoya, R.; Garcia-Paris, M.	Phylogeographical and speciation patterns in subterranean worm lizards of the genus Blanus (Amphisbaenia : Blanidae)	MOLECULAR ECOLOGY	16	7	1519	1531	10.1111/j.1365-294X.2007.03248.x	2007	Vertebrates	reptiles	geological event
Benavides, Edgar; Baum, Rebecca; Snell, Heidi M.; Snell, Howard L.; Sites, Jack W., Jr.	ISLAND BIOGEOGRAPHY OF GALAPAGOS LAVA LIZARDS (TROPIDURIDAE: MICROLOPHUS): SPECIES DIVERSITY AND COLONIZATION OF THE ARCHIPELAGO	EVOLUTION	63	6	1606	1626	10.1111/j.1558-5646.2009.00617.x	2009	Vertebrates	reptiles	geological event
Brown, R. P.; Tejangkura, T.; El Mouden, E. H.; Baamrane, M. A. Ait; Znari, M.	Species delimitation and digit number in a North African skink	ECOLOGY AND EVOLUTION	2	12	2962	2973	10.1002/ece3.326	2012	Vertebrates	reptiles	geological event
Brown, Richard P.; Yang, Ziheng	Rate variation and estimation of divergence times using strict and relaxed clocks	BMC EVOLUTIONARY BIOLOGY	11				10.1186/1471-2148-11-271	2011	Vertebrates	reptiles	geological event
Brown, Richard P.; Yang, Ziheng	Rate variation and estimation of divergence times using strict and relaxed clocks	BMC EVOLUTIONARY BIOLOGY	11				10.1186/1471-2148-11-271	2011	Vertebrates	reptiles	geological event
Bryson, Robert. W., Jr.; de Oca, Adrian Nieto-Montes; Velasco, Jacobo Reyes	Phylogenetic position of Porthidium hespere (Viperidae: Crotalinae) and phylogeography of arid-adapted hognosed pitvipers based on mitochondrial DNA.	Copeia	2008	1	172	178	10.1643/CH-07-043	2008	Vertebrates	reptiles	geological event
Burbrink, Frank T.; Ruane, Sara; Pyron, R. Alexander	When are adaptive radiations replicated in areas? Ecological opportunity and unexceptional diversification in West Indian dipsadine snakes (Colubridae: Alsophiini)	JOURNAL OF BIOGEOGRAPHY	39	3	465	475	10.1111/j.1365-2699.2011.02621.x	2012	Vertebrates	reptiles	geological event
Cox, Siobhan C.; Carranza, Salvador; Brown, Richard P.	Divergence times and colonization of the Canary Islands by Gallotia lizards	MOLECULAR PHYLOGENETICS AND EVOLUTION	56	2	747	757	10.1016/j.ympev.2010.03.020	2010	Vertebrates	reptiles	geological event
Ferchaud, Anne-Laure; Ursenbacher, Sylvain; Cheylan, Marc; Luiselli, Luca; Jelic, Dusan; Halpern, Balint; Major, Agnes; Kotenko, Tatiana; Keyan, Najme; Behrooz, Roozbeh; Crnobrnja-Isailovic, Jelka; Tomovic, Ljiljana; Ghira, Ioan; Ioannidis, Yannis; Arnal, Veronique; Montgelard, Claudine	Phylogeography of the Vipera ursinii complex (Viperidae): mitochondrial markers reveal an east-west disjunction in the Palaearctic region	JOURNAL OF BIOGEOGRAPHY	39	10	1836	1847	10.1111/j.1365-2699.2012.02753.x	2012	Vertebrates	reptiles	geological event
Fritz, Uwe; Corti, Claudia; Paeckert, Martin	Mitochondrial DNA sequences suggest unexpected phylogenetic position of Corso-Sardinian grass snakes (Natrix cetti) and do not support their species status, with notes on phylogeography and subspecies delineation of grass snakes	ORGANISMS DIVERSITY & EVOLUTION	12	1	71	80	10.1007/s13127-011-0069-8	2012	Vertebrates	reptiles	geological event
Gamble, T.; Bauer, A. M.; Colli, G. R.; Greenbaum, E.; Jackman, T. R.; Vitt, L. J.; Simons, A. M.	Coming to America: multiple origins of New World geckos	JOURNAL OF EVOLUTIONARY BIOLOGY	24	2	231	244	10.1111/j.1420-9101.2010.02184.x	2011	Vertebrates	reptiles	geological event
Jin, Y-T.; Brown, R. P.	Species history and divergence times of viviparous and oviparous Chinese toad-headed sand lizards (Phrynocephalus) on the Qinghai-Tibetan Plateau	MOLECULAR PHYLOGENETICS AND EVOLUTION	68	2	259	268	10.1016/j.ympev.2013.03.022	2013	Vertebrates	reptiles	geological event
Metallinou, Margarita; Arnold, Edwin Nicholas; Crochet, Pierre-Andre; Geniez, Philippe; Brito, Jose Carlos; Lymberakis, Petros; El Din, Sherif Baha; Sindaco, Roberto; Robinson, Michael; Carranza, Salvador	Conquering the Sahara and Arabian deserts: systematics and biogeography of Stenodactylus geckos (Reptilia: Gekkonidae)	BMC EVOLUTIONARY BIOLOGY	12				10.1186/1471-2148-12-258	2012	Vertebrates	reptiles	geological event
Pouyani, E. Rastegar; Pouyani, N. Rastegar; Noureini, S. Kazemi; Joger, U.; Wink, M.	Molecular phylogeny of the Eremias persica complex of the Iranian plateau (Reptilia: Lacertidae), based on mtDNA sequences	ZOOLOGICAL JOURNAL OF THE LINNEAN SOCIETY	158	3	641	660	10.1111/j.1096-3642.2009.00553.x	2010	Vertebrates	reptiles	geological event
Pouyani, Eskandar R.; Noureini, Sakineh K.; Pouyani, Nasrullah R.; Joger, Ulrich; Wink, Michael	Molecular phylogeny and intraspecific differentiation of the Eremias velox complex of the Iranian Plateau and Central Asia (Sauria, Lacertidae)	JOURNAL OF ZOOLOGICAL SYSTEMATICS AND EVOLUTIONARY RESEARCH	50	3	220	229	10.1111/j.1439-0469.2012.00662.x	2012	Vertebrates	reptiles	geological event
Townsend, Ted M.; Vieites, David R.; Glaw, Frank; Vences, Miguel	Testing Species-Level Diversification Hypotheses in Madagascar: The Case of Microendemic Brookesia Leaf Chameleons	SYSTEMATIC BIOLOGY	58	6	641	656	10.1093/sysbio/syp073	2009	Vertebrates	reptiles	geological event
Moreno-Letelier, Alejandra; Olmedo-Alvarez, Gabriela; Eguiarte, Luis E.; Souza, Valeria	Divergence and Phylogeny of Firmicutes from the Cuatro Cienegas Basin, Mexico: A Window to an Ancient Ocean	ASTROBIOLOGY	12	7	674	684	10.1089/ast.2011.0685	2012	Bacteria		geological event
Anthony, Francois; Diniz, Leandro E. C.; Combes, Marie-Christine; Lashermes, Philippe	Adaptive radiation in Coffea subgenus Coffea L. (Rubiaceae) in Africa and Madagascar	PLANT SYSTEMATICS AND EVOLUTION	285	2013-01-02	51	64	10.1007/s00606-009-0255-8	2010	Plants		geological event
Antonelli, Alexandre	Have giant lobelias evolved several times independently? Life form shifts and historical biogeography of the cosmopolitan and highly diverse subfamily Lobelioideae (Campanulaceae)	BMC BIOLOGY	7				10.1186/1741-7007-7-82	2009	Plants		geological event
Devos, Nicolas; Vanderpoorten, Alain	RANGE DISJUNCTIONS, SPECIATION, AND MORPHOLOGICAL TRANSFORMATION RATES IN THE LIVERWORT GENUS LEPTOSCYPHUS	EVOLUTION	63	3	779	792	10.1111/j.1558-5646.2008.00567.x	2009	Plants		geological event
Emadzade, Khatere; Hoerandl, Elvira	Northern Hemisphere origin, transoceanic dispersal, and diversification of Ranunculeae DC. (Ranunculaceae) in the Cenozoic	JOURNAL OF BIOGEOGRAPHY	38	3	517	530	10.1111/j.1365-2699.2010.02404.x	2011	Plants		geological event
Kropf, Matthias; Comes, Hans Peter; Kadereit, Joachim W.	An AFLP clock for the absolute dating of shallow-time evolutionary history based on the intraspecific divergence of southwestern European alpine plant species	MOLECULAR ECOLOGY	18	4	697	708	10.1111/j.1365-294X.2008.04053.x	2009	Plants		geological event
Lo Presti, Rosa Maria; Oberprieler, Christoph	Evolutionary history, biogeography and eco-climatological differentiation of the genus Anthemis L. (Compositae, Anthemideae) in the circum-Mediterranean area	JOURNAL OF BIOGEOGRAPHY	36	7	1313	1332	10.1111/j.1365-2699.2009.02121.x	2009	Plants		geological event
Ocampo, Gilberto; Columbus, J. Travis	MOLECULAR PHYLOGENETICS OF SUBORDER CACTINEAE (CARYOPHYLLALES), INCLUDING INSIGHTS INTO PHOTOSYNTHETIC DIVERSIFICATION AND HISTORICAL BIOGEOGRAPHY	AMERICAN JOURNAL OF BOTANY	97	11	1827	1847	10.3732/ajb.1000227	2010	Plants		geological event
Ocampo, Gilberto; Columbus, J. Travis	Molecular phylogenetics, historical biogeography, and chromosome number evolution of Portulaca (Portulacaceae)	MOLECULAR PHYLOGENETICS AND EVOLUTION	63	1	97	112	10.1016/j.ympev.2011.12.017	2012	Plants		geological event
Picard, Damien; Sempere, Thierry; Plantard, Olivier	Direction and timing of uplift propagation in the Peruvian Andes deduced from molecular phylogenetics of highland biotaxa	EARTH AND PLANETARY SCIENCE LETTERS						2008	Plants		geological event
Quint, Marcus; Classen-Bockhoff, Regine	Ancient or recent? Insights into the temporal evolution of the Bruniaceae	ORGANISMS DIVERSITY & EVOLUTION	8	4	293	304	10.1016/j.ode.2008.03.001	2008	Plants		geological event
Roalson, Eric H.; Skog, Laurence E.; Zimmer, Elizabeth A.	Untangling Gloxinieae (Gesneriaceae). II. Reconstructing biogeographic patterns and estimating divergence times among new world continental and island lineages	SYSTEMATIC BOTANY	33	1	159	175	10.1600/036364408783887429	2008	Plants		geological event
Zecca, G.; Casazza, G.; Minuto, L.; Labra, M.; Grassi, F.	Allopatric divergence and secondary contacts in Euphorbia spinosa L: Influence of climatic changes on the split of the species	ORGANISMS DIVERSITY & EVOLUTION	11	5	357	372	10.1007/s13127-011-0063-1	2011	Plants		geological event
Andreakis, Nikos; Procaccini, Gabriele; Maggs, Christine; Kooistra, Wiebe H. C. F.	Phylogeography of the invasive seaweed Asparagopsis (Bonnemaisoniales, Rhodophyta) reveals cryptic diversity	MOLECULAR ECOLOGY	16	11	2285	2299	10.1111/j.1365-294X.2007.03306.x	2007	Protists		geological event
Sorhannus, Ulf	A nuclear-encoded small-subunit ribosomal RNA timescale for diatom evolution	MARINE MICROPALEONTOLOGY	65	2013-01-02	1	12	10.1016/j.marmicro.2007.05.002	2007	Protists		geological event
Ho, Simon Y. W.; Kolokotronis, Sergios-Orestis; Allaby, Robin G.	Elevated substitution rates estimated from ancient DNA sequences	BIOLOGY LETTERS	3	6	702	705	10.1098/rsbl.2007.0377	2007	Vertebrates	birds	sampling date
Fu, Qiaomei; Mittnik, Alissa; Johnson, Philip L. F.; Bos, Kirsten; Lari, Martina; Bollongino, Ruth; Sun, Chengkai; Giemsch, Liane; Schmitz, Ralf; Burger, Joachim; Ronchitelli, Anna Maria; Martini, Fabio; Cremonesi, Renata G.; Svoboda, Jiri; Bauer, Peter; Caramelli, David; Castellano, Sergi; Reich, David; Paeaebo, Svante; Krause, Johannes	A Revised Timescale for Human Evolution Based on Ancient Mitochondrial Genomes	CURRENT BIOLOGY	23	7	553	559	10.1016/j.cub.2013.02.044	2013	Vertebrates	mammals	sampling date
Ho, Simon Y. W.; Kolokotronis, Sergios-Orestis; Allaby, Robin G.	Elevated substitution rates estimated from ancient DNA sequences	BIOLOGY LETTERS	3	6	702	705	10.1098/rsbl.2007.0377	2007	Vertebrates	mammals	sampling date
Ho, Simon Y. W.; Larson, Greger; Edwards, Ceiridwen J.; Heupink, Tim H.; Lakin, Kay E.; Holland, Peter W. H.; Shapiro, Beth	Correlating Bayesian date estimates with climatic events and domestication using a bovine case study	BIOLOGY LETTERS	4	4	370	374	10.1098/rsbl.2008.0073	2008	Vertebrates	mammals	sampling date
Kemp, Brian M.; Malhi, Ripan S.; McDonough, John; Bolnick, Deborah A.; Eshleman, Jason A.; Rickards, Olga; Martinez-Labarga, Cristina; Johnson, John R.; Lorenz, Joseph G.; Dixon, E. James; Fifield, Terence E.; Heaton, Timothy H.; Worl, Rosita; Smith, David Glenn	Genetic analysis of early holocene skeletal remains from Alaska and its implications for the settlement of the Americas	AMERICAN JOURNAL OF PHYSICAL ANTHROPOLOGY	132	4	605	621	10.1002/ajpa.20543	2007	Vertebrates	mammals	sampling date
Korsten, Marju; Ho, Simon Y. W.; Davison, John; Pahn, Berit; Vulla, Egle; Roht, Maris; Tumanov, Igor L.; Kojola, Ilpo; Andersone-Lilley, Zanete; Ozolins, Janis; Pilot, Malgorzata; Mertzanis, Yorgos; Giannakopoulos, Alexios; Vorobiev, Alex A.; Markov, Nikolai I.; Saveljev, Alexander P.; Lyapunova, Elena A.; Abramov, Alexei V.; Mannil, Peep; Valdmann, Harri; Pazetnov, Sergei V.; Pazetnov, Valentin …	Sudden expansion of a single brown bear maternal lineage across northern continental Eurasia after the last ice age: a general demographic model for mammals?	MOLECULAR ECOLOGY	18	9	1963	1979	10.1111/j.1365-294X.2009.04163.x	2009	Vertebrates	mammals	sampling date
Molak, Martyna; Lorenzen, Eline D.; Shapiro, Beth; Ho, Simon Y. W.	Phylogenetic Estimation of Timescales Using Ancient DNA: The Effects of Temporal Sampling Scheme and Uncertainty in Sample Ages	MOLECULAR BIOLOGY AND EVOLUTION	30	2	253	262	10.1093/molbev/mss232	2013	Vertebrates	mammals	sampling date
Molak, Martyna; Lorenzen, Eline D.; Shapiro, Beth; Ho, Simon Y. W.	Phylogenetic Estimation of Timescales Using Ancient DNA: The Effects of Temporal Sampling Scheme and Uncertainty in Sample Ages	MOLECULAR BIOLOGY AND EVOLUTION	30	2	253	262	10.1093/molbev/mss232	2013	Vertebrates	mammals	sampling date
Molak, Martyna; Lorenzen, Eline D.; Shapiro, Beth; Ho, Simon Y. W.	Phylogenetic Estimation of Timescales Using Ancient DNA: The Effects of Temporal Sampling Scheme and Uncertainty in Sample Ages	MOLECULAR BIOLOGY AND EVOLUTION	30	2	253	262	10.1093/molbev/mss232	2013	Vertebrates	mammals	sampling date
Molak, Martyna; Lorenzen, Eline D.; Shapiro, Beth; Ho, Simon Y. W.	Phylogenetic Estimation of Timescales Using Ancient DNA: The Effects of Temporal Sampling Scheme and Uncertainty in Sample Ages	MOLECULAR BIOLOGY AND EVOLUTION	30	2	253	262	10.1093/molbev/mss232	2013	Vertebrates	mammals	sampling date
Molak, Martyna; Lorenzen, Eline D.; Shapiro, Beth; Ho, Simon Y. W.	Phylogenetic Estimation of Timescales Using Ancient DNA: The Effects of Temporal Sampling Scheme and Uncertainty in Sample Ages	MOLECULAR BIOLOGY AND EVOLUTION	30	2	253	262	10.1093/molbev/mss232	2013	Vertebrates	mammals	sampling date
Molak, Martyna; Lorenzen, Eline D.; Shapiro, Beth; Ho, Simon Y. W.	Phylogenetic Estimation of Timescales Using Ancient DNA: The Effects of Temporal Sampling Scheme and Uncertainty in Sample Ages	MOLECULAR BIOLOGY AND EVOLUTION	30	2	253	262	10.1093/molbev/mss232	2013	Vertebrates	mammals	sampling date
Molak, Martyna; Lorenzen, Eline D.; Shapiro, Beth; Ho, Simon Y. W.	Phylogenetic Estimation of Timescales Using Ancient DNA: The Effects of Temporal Sampling Scheme and Uncertainty in Sample Ages	MOLECULAR BIOLOGY AND EVOLUTION	30	2	253	262	10.1093/molbev/mss232	2013	Vertebrates	mammals	sampling date
Molak, Martyna; Lorenzen, Eline D.; Shapiro, Beth; Ho, Simon Y. W.	Phylogenetic Estimation of Timescales Using Ancient DNA: The Effects of Temporal Sampling Scheme and Uncertainty in Sample Ages	MOLECULAR BIOLOGY AND EVOLUTION	30	2	253	262	10.1093/molbev/mss232	2013	Vertebrates	mammals	sampling date
Molak, Martyna; Lorenzen, Eline D.; Shapiro, Beth; Ho, Simon Y. W.	Phylogenetic Estimation of Timescales Using Ancient DNA: The Effects of Temporal Sampling Scheme and Uncertainty in Sample Ages	MOLECULAR BIOLOGY AND EVOLUTION	30	2	253	262	10.1093/molbev/mss232	2013	Vertebrates	mammals	sampling date
Molak, Martyna; Lorenzen, Eline D.; Shapiro, Beth; Ho, Simon Y. W.	Phylogenetic Estimation of Timescales Using Ancient DNA: The Effects of Temporal Sampling Scheme and Uncertainty in Sample Ages	MOLECULAR BIOLOGY AND EVOLUTION	30	2	253	262	10.1093/molbev/mss232	2013	Vertebrates	mammals	sampling date
Saarma, Urmas; Ho, Simon Y. W.; Pybus, Oliver G.; Kaljuste, Marju; Tumanov, Igor L.; Kojola, Ilpo; Vorobiev, Alex A.; Markov, Nikolai I.; Saveljev, Alexander P.; Valdmann, Harri; Lyapunova, Elena A.; Abramov, Alexei V.; Mannil, Peep; Korsten, Marju; Vulla, Egle; Pazetnov, Sergei V.; Pazetnov, Valentin S.; Putchkovskiy, Stanislav V.; Rokov, Alexander M.	Mitogenetic structure of brown bears (Ursus arctos L.) in northeastern Europe and a new time frame for the formation of European brown bear lineages	MOLECULAR ECOLOGY	16	2	401	413	10.1111/j.1365-294X.2006.03130.x	2007	Vertebrates	mammals	sampling date
Shapiro, Beth; Ho, Simon Y. W.; Drummond, Alexei J.; Suchard, Marc A.; Pybus, Oliver G.; Rambaut, Andrew	A Bayesian Phylogenetic Method to Estimate Unknown Sequence Ages	MOLECULAR BIOLOGY AND EVOLUTION	28	2	879	887	10.1093/molbev/msq262	2011	Vertebrates	mammals	sampling date
Molak, Martyna; Lorenzen, Eline D.; Shapiro, Beth; Ho, Simon Y. W.	Phylogenetic Estimation of Timescales Using Ancient DNA: The Effects of Temporal Sampling Scheme and Uncertainty in Sample Ages	MOLECULAR BIOLOGY AND EVOLUTION	30	2	253	262	10.1093/molbev/mss232	2013	Vertebrates	reptiles	sampling date
Ho, Simon Y. W.; Kolokotronis, Sergios-Orestis; Allaby, Robin G.	Elevated substitution rates estimated from ancient DNA sequences	BIOLOGY LETTERS	3	6	702	705	10.1098/rsbl.2007.0377	2007	Bacteria		sampling date
Morelli, Giovanna; Didelot, Xavier; Kusecek, Barica; Schwarz, Sandra; Bahlawane, Christelle; Falush, Daniel; Suerbaum, Sebastian; Achtman, Mark	Microevolution of Helicobacter pylori during Prolonged Infection of Single Hosts and within Families	PLOS GENETICS	6	7			10.1371/journal.pgen.1001036	2010	Bacteria		sampling date
Ho, Simon Y. W.; Kolokotronis, Sergios-Orestis; Allaby, Robin G.	Elevated substitution rates estimated from ancient DNA sequences	BIOLOGY LETTERS	3	6	702	705	10.1098/rsbl.2007.0377	2007	Plants		sampling date
Gonzalez-Candelas, Fernando; Alma Bracho, Maria; Wrobel, Borys; Moya, Andres	Molecular evolution in court: analysis of a large hepatitis C virus outbreak from an evolving source	BMC BIOLOGY	11				10.1186/1741-7007-11-76	2013	Virus		sampling date
Henquell, Cecile; Guglielmini, Julien; Verbeeck, Jannick; Mahul, Antoine; Thibault, Vincent; Lebray, Pascal; Laperche, Syria; Trimoulet, Pascale; Foucher, Juliette; Le Guillou-Guillemette, Helene; Fouchard-Hubert, Isabelle; Legrand-Abravanel, Florence; Metivier, Sophie; Gaudy, Catherine; D'Alteroche, Louis; Rosenberg, Arielle R.; Podevin, Philippe; Plantier, Jean-Christophe; Riachi, Ghassan; Saou…	Evolutionary history of hepatitis C virus genotype 5a in France, a multicenter ANRS study	INFECTION GENETICS AND EVOLUTION	11	2	496	503	10.1016/j.meegid.2010.12.015	2011	Virus		sampling date
Kinnear, Mark; Linde, Celeste C.	Capsid gene divergence in rabbit hemorrhagic disease virus	JOURNAL OF GENERAL VIROLOGY	91		174	181	10.1099/vir.0.014076-0	2010	Virus		sampling date
Li, Yu; Carroll, Darin S.; Gardner, Shea N.; Walsh, Matthew C.; Vitalis, Elizabeth A.; Damon, Inger K.	On the origin of smallpox: Correlating variola phylogenics with historical smallpox records	PROCEEDINGS OF THE NATIONAL ACADEMY OF SCIENCES OF THE UNITED STATES OF AMERICA	104	40	15787	15792	10.1073/pnas.0609268104	2007	Virus		sampling date
Shapiro, Beth; Ho, Simon Y. W.; Drummond, Alexei J.; Suchard, Marc A.; Pybus, Oliver G.; Rambaut, Andrew	A Bayesian Phylogenetic Method to Estimate Unknown Sequence Ages	MOLECULAR BIOLOGY AND EVOLUTION	28	2	879	887	10.1093/molbev/msq262	2011	Virus		sampling date
Stadler, Tanja; Yang, Ziheng	Dating Phylogenies with Sequentially Sampled Tips	SYSTEMATIC BIOLOGY	62	5	674	688	10.1093/sysbio/syt030	2013	Virus		sampling date
Wertheim, Joel O.; Worobey, Michael	Dating the Age of the SIV Lineages That Gave Rise to HIV-1 and HIV-2	PLOS COMPUTATIONAL BIOLOGY	5	5			10.1371/journal.pcbi.1000377	2009	Virus		sampling date
Worobey, Michael; Gemmel, Marlea; Teuwen, Dirk E.; Haselkorn, Tamara; Kunstman, Kevin; Bunce, Michael; Muyembe, Jean-Jacques; Kabongo, Jean-Marie M.; Kalengayi, Raphael M.; Van Marck, Eric; Gilbert, M. Thomas P.; Wolinsky, Steven M.	Direct evidence of extensive diversity of HIV-1 in Kinshasa by 1960	NATURE	455	7213	661	U57	10.1038/nature07390	2008	Virus		sampling date
Arntzen, J. W.; Themudo, G. Espregueira; Wielstra, B.	The phylogeny of crested newts (Triturus cristatus superspecies): nuclear and mitochondrial genetic characters suggest a hard polytomy, in line with the paleogeography of the centre of origin	CONTRIBUTIONS TO ZOOLOGY	76	4	261	278		2007	Vertebrates	amphibians	secondary calibration
de Sa, Rafael O.; Streicher, Jeffrey W.; Sekonyela, Relebohile; Forlani, Mauricio C.; Loader, Simon P.; Greenbaum, Eli; Richards, Stephen; Haddad, Celio F. B.	Molecular phylogeny of microhylid frogs (Anura: Microhylidae) with emphasis on relationships among New World genera	BMC EVOLUTIONARY BIOLOGY	12				10.1186/1471-2148-12-241	2012	Vertebrates	amphibians	secondary calibration
Igawa, Takeshi; Kurabayashi, Atsushi; Usuki, Chisako; Fujii, Tamotsu; Sumida, Masayuki	Complete mitochondrial genomes of three neobatrachian anurans: A case study of divergence time estimation using different data and calibration settings	GENE	407	2013-01-02	116	129	10.1016/j.gene.2007.10.001	2008	Vertebrates	amphibians	secondary calibration
Laurin, Michel; Canoville, Aurore; Quilhac, Alexandra	Use of paleontological and molecular data in supertrees for comparative studies: the example of lissamphibian femoral microanatomy	JOURNAL OF ANATOMY	215	2	110	123	10.1111/j.1469-7580.2009.01104.x	2009	Vertebrates	amphibians	secondary calibration
Zheng, Yuchi; Peng, Rui; Kuro-o, Masaki; Zeng, Xiaomao	Exploring Patterns and Extent of Bias in Estimating Divergence Time from Mitochondrial DNA Sequence Data in a Particular Lineage: A Case Study of Salamanders (Order Caudata)	MOLECULAR BIOLOGY AND EVOLUTION	28	9	2521	2535	10.1093/molbev/msr072	2011	Vertebrates	amphibians	secondary calibration
Andujar, Carmelo; Gomez-Zurita, Jesus; Rasplus, Jean-Yves; Serrano, Jose	Molecular systematics and evolution of the subgenus Mesocarabus Thomson, 1875 (Coleoptera: Carabidae: Carabus), based on mitochondrial and nuclear DNA	ZOOLOGICAL JOURNAL OF THE LINNEAN SOCIETY	166	4	787	804	10.1111/j.1096-3642.2012.00866.x	2012	Invertebrates	arthropods	secondary calibration
Astrin, Jonas J.; Stueben, Peter E.; Misof, Bernhard; Waegele, J. Wolfgang; Gimnich, France; Raupach, Michael J.; Ahrens, Dirk	Exploring diversity in cryptorhynchine weevils (Coleoptera) using distance-, character- and tree-based species delineation	MOLECULAR PHYLOGENETICS AND EVOLUTION	63	1	1	14	10.1016/j.ympev.2011.11.018	2012	Invertebrates	arthropods	secondary calibration
Balke, Michael; Pons, Joan; Ribera, Ignacio; Sagata, Katayo; Vogler, Alfried P.	Infrequent and unidirectional colonization of hyperdiverse Papuadytes diving beetles in New Caledonia and New Guinea	MOLECULAR PHYLOGENETICS AND EVOLUTION	42	2	505	516	10.1016/j.ympev.2006.07.019	2007	Invertebrates	arthropods	secondary calibration
Brown, Richard P.; Yang, Ziheng	Rate variation and estimation of divergence times using strict and relaxed clocks	BMC EVOLUTIONARY BIOLOGY	11				10.1186/1471-2148-11-271	2011	Invertebrates	arthropods	secondary calibration
Condamine, Fabien L.; Silva-Brandao, Karina L.; Kergoat, Gael J.; Sperling, Felix A. H.	Biogeographic and diversification patterns of Neotropical Troidini butterflies (Papilionidae) support a museum model of diversity dynamics for Amazonia	BMC EVOLUTIONARY BIOLOGY	12				10.1186/1471-2148-12-82	2012	Invertebrates	arthropods	secondary calibration
Fries, Megan; Chapco, William; Contreras, Daniel	A molecular phylogenetic analysis of the Oedipodinae and their intercontinental relationships	Journal of Orthoptera Research	16	2	115	125	10.1665/1082-6467(2007)16[115:AMPAOT]2.0.CO;2	2007	Invertebrates	arthropods	secondary calibration
Gao, Jian-jun; Watabe, Hide-aki; Aotsuka, Tadashi; Pang, Jun-feng; Zhang, Ya-ping	Molecular phylogeny of the Drosophila obscura species group, with emphasis on the Old World species	BMC EVOLUTIONARY BIOLOGY	7				10.1186/1471-2148-7-87	2007	Invertebrates	arthropods	secondary calibration
Krosch, Matt; Cranston, Peter S.	Not drowning, (hand)waving? Molecular phylogenetics, biogeography and evolutionary tempo of the 'Gondwanan' midge Stictocladius Edwards (Diptera: Chironomidae)	MOLECULAR PHYLOGENETICS AND EVOLUTION	68	3	595	603	10.1016/j.ympev.2013.04.006	2013	Invertebrates	arthropods	secondary calibration
Krosch, Matthew N.; Schutze, Mark K.; Armstrong, Karen F.; Graham, Glenn C.; Yeates, David K.; Clarke, Anthony R.	A molecular phylogeny for the Tribe Dacini (Diptera: Tephritidae): Systematic and biogeographic implications	MOLECULAR PHYLOGENETICS AND EVOLUTION	64	3	513	523	10.1016/j.ympev.2012.05.006	2012	Invertebrates	arthropods	secondary calibration
Leneveu, Julien; Chichvarkhin, Anton; Wahlberg, Niklas	Varying rates of diversification in the genus Melitaea (Lepidoptera: Nymphalidae) during the past 20 million years	BIOLOGICAL JOURNAL OF THE LINNEAN SOCIETY	97	2	346	361	10.1111/j.1095-8312.2009.01208.x	2009	Invertebrates	arthropods	secondary calibration
Matos-Maravi, Pavel F.; Pena, Carlos; Willmott, Keith R.; Freitas, Andre V. L.; Wahlberg, Niklas	Systematics and evolutionary history of butterflies in the "Taygetis clade" (Nymphalidae: Satyrinae: Euptychiina): Towards a better understanding of Neotropical biogeography	MOLECULAR PHYLOGENETICS AND EVOLUTION	66	1	54	68	10.1016/j.ympev.2012.09.005	2013	Invertebrates	arthropods	secondary calibration
Montiel, Rafael; Viera, V.; Martins, T.; Simoes, N.; Oliveira, M. L.	The speciation of Noctua atlantica (Lepidoptera, Noctuidae) occurred in the Azores as supported by a molecular clock based on mitochondrial COI sequences	Arquipelago Boletim da Universidade dos Acores Ciencias Biologicas e Marinhas		25	43	48		2008	Invertebrates	arthropods	secondary calibration
Peccoud, Jean; Simon, Jean-Christophe; McLaughlin, Heather J.; Moran, Nancy A.	Post-Pleistocene radiation of the pea aphid complex revealed by rapidly evolving endosymbionts	PROCEEDINGS OF THE NATIONAL ACADEMY OF SCIENCES OF THE UNITED STATES OF AMERICA	106	38	16315	16320	10.1073/pnas.0905129106	2009	Invertebrates	arthropods	secondary calibration
Van Velzen, Robin; Wahlberg, Niklas; Sosef, Marc S. M.; Bakker, Freek T.	Effects of changing climate on species diversification in tropical forest butterflies of the genus Cymothoe (Lepidoptera: Nymphalidae)	BIOLOGICAL JOURNAL OF THE LINNEAN SOCIETY	108	3	546	564	10.1111/bij.12012	2013	Invertebrates	arthropods	secondary calibration
Barker, F. Keith; Burns, Kevin J.; Klicka, John; Lanyon, Scott M.; Lovette, Irby J.	Going to Extremes: Contrasting Rates of Diversification in a Recent Radiation of New World Passerine Birds	SYSTEMATIC BIOLOGY	62	2	298	320	10.1093/sysbio/sys094	2013	Vertebrates	birds	secondary calibration
Folinsbee, Kaila E.; Evans, David C.	A protocol for temporal calibration of general area cladograms	JOURNAL OF BIOGEOGRAPHY	39	4	688	697	10.1111/j.1365-2699.2011.02643.x	2012	Vertebrates	birds	secondary calibration
Francisco Ornelas, Juan; Sosa, Victoria; Soltis, Douglas E.; Daza, Juan M.; Gonzalez, Clementina; Soltis, Pamela S.; Gutierrez-Rodriguez, Carla; Espinosa de los Monteros, Alejandro; Castoe, Todd A.; Bell, Charles; Ruiz-Sanchez, Eduardo	Comparative Phylogeographic Analyses Illustrate the Complex Evolutionary History of Threatened Cloud Forests of Northern Mesoamerica	PLOS ONE	8	2			10.1371/journal.pone.0056283	2013	Vertebrates	birds	secondary calibration
Gonzalez, J.; Duettmann, H.; Wink, M.	Phylogenetic relationships based on two mitochondrial genes and hybridization patterns in Anatidae	JOURNAL OF ZOOLOGY	279	3	310	318	10.1111/j.1469-7998.2009.00622.x	2009	Vertebrates	birds	secondary calibration
Gonzalez, Javier; Delgado Castro, Guillermo; Garcia-del-Rey, Eduardo; Berger, Carola; Wink, Michael	Use of mitochondrial and nuclear genes to infer the origin of two endemic pigeons from the Canary Islands	JOURNAL OF ORNITHOLOGY	150	2	357	367	10.1007/s10336-008-0360-4	2009	Vertebrates	birds	secondary calibration
Huang, Zuhao; Liu, Naifa; Zhang, Lixun; Xiao, Yian; Long, Jin	Mitochondrial DNA diversification and phylogeny among subspecies of chukar partridge (Alectoris chukar), phasianidae	GENES & GENOMICS	30	3	181	190		2008	Vertebrates	birds	secondary calibration
Jonsson, Knud A.; Bowie, Rauri C. K.; Nylander, Johan A. A.; Christidis, Les; Norman, Janette A.; Fjeldsa, Jon	Biogeographical history of cuckoo-shrikes (Aves: Passeriformes): transoceanic colonization of Africa from Australo-Papua	JOURNAL OF BIOGEOGRAPHY	37	9	1767	1781	10.1111/j.1365-2699.2010.02328.x	2010	Vertebrates	birds	secondary calibration
Ribas, Camila C.; Aleixo, Alexandre; Nogueira, Afonso C. R.; Miyaki, Cristina Y.; Cracraft, Joel	A palaeobiogeographic model for biotic diversification within Amazonia over the past three million years	PROCEEDINGS OF THE ROYAL SOCIETY B-BIOLOGICAL SCIENCES	279	1729	681	689	10.1098/rspb.2011.1120	2012	Vertebrates	birds	secondary calibration
Arroyave, Jairo; Denton, John S. S.; Stiassny, Melanie L. J.	Are characiform Fishes Gondwanan in Origin? Insights from a Time-Scaled Molecular Phylogeny of the Citharinoidei (Ostariophysi: Characiformes)	PLOS ONE	8	10			10.1371/journal.pone.0077269	2013	Vertebrates	fish	secondary calibration
Genner, Martin J.; Hillman, Robert; McHugh, Matthew; Hawkins, Stephen J.; Lucas, Martyn C.	Contrasting demographic histories of European and North American sea lamprey (Petromyzon marinus) populations inferred from mitochondrial DNA sequence variation	MARINE AND FRESHWATER RESEARCH	63	9	827	833	10.1071/MF12062	2012	Vertebrates	fish	secondary calibration
Hallstrom, Bjorn M.; Janke, Axel	Gnathostome Phylogenomics Utilizing Lungfish EST Sequences	MOLECULAR BIOLOGY AND EVOLUTION	26	2	463	471	10.1093/molbev/msn271	2009	Vertebrates	fish	secondary calibration
Itoi, Shiro; Saito, Takashi; Washio, Sayaka; Shimojo, Mai; Takai, Noriyuki; Yoshihara, Kiyoshi; Sugita, Haruo	Speciation of two sympatric coastal fish species, Girella punctata and Girella leonina (Perciformes, Kyphosidae)	ORGANISMS DIVERSITY & EVOLUTION	7	1	12	19	10.1016/j.ode.2006.01.002	2007	Vertebrates	fish	secondary calibration
Near, Thomas J.; Dornburg, Alex; Kuhn, Kristen L.; Eastman, Joseph T.; Pennington, Jillian N.; Patarnello, Tomaso; Zane, Lorenzo; Fernandez, Daniel A.; Jones, Christopher D.	Ancient climate change, antifreeze, and the evolutionary diversification of Antarctic fishes	PROCEEDINGS OF THE NATIONAL ACADEMY OF SCIENCES OF THE UNITED STATES OF AMERICA	109	9	3434	3439	10.1073/pnas.1115169109	2012	Vertebrates	fish	secondary calibration
Near, Thomas J.; Keck, Benjamin P.	Free from mitochondrial DNA: Nuclear genes and the inference of species trees among closely related darter lineages (Teleostei: Percidae: Etheostomatinae)	MOLECULAR PHYLOGENETICS AND EVOLUTION	66	3	868	876	10.1016/j.ympev.2012.11.009	2013	Vertebrates	fish	secondary calibration
Roxo, Fabio F.; Zawadzki, Claudio H.; Alexandrou, Markos A.; Costa Silva, Guilherme J.; Chiachio, Marcio C.; Foresti, Fausto; Oliveira, Claudio	Evolutionary and biogeographic history of the subfamily Neoplecostominae (Siluriformes: Loricariidae)	ECOLOGY AND EVOLUTION	2	10	2438	2449	10.1002/ece3.368	2012	Vertebrates	fish	secondary calibration
Yang, Jian; Yang, Jun Xing; Chen, Xiao Yong	A re-examination of the molecular phylogeny and biogeography of the genus Schizothorax (Teleostei: Cyprinidae) through enhanced sampling, with emphasis on the species in the Yunnan-Guizhou Plateau, China	JOURNAL OF ZOOLOGICAL SYSTEMATICS AND EVOLUTIONARY RESEARCH	50	3	184	191	10.1111/j.1439-0469.2012.00661.x	2012	Vertebrates	fish	secondary calibration
Agnarsson, Ingi; Zambrana-Torrelio, Carlos; Flores Saldana, Nadia; May-Collado, Laura	A time-calibrated species-level phylogeny of bats (Chiroptera, Mammalia).	PLOS CURRENTS						2011	Vertebrates	mammals	secondary calibration
Brown, Richard P.; Yang, Ziheng	Bayesian Dating of Shallow Phylogenies with a Relaxed Clock	SYSTEMATIC BIOLOGY	59	2	119	131	10.1093/sysbio/syp082	2010	Vertebrates	mammals	secondary calibration
Brown, Richard P.; Yang, Ziheng	Rate variation and estimation of divergence times using strict and relaxed clocks	BMC EVOLUTIONARY BIOLOGY	11				10.1186/1471-2148-11-271	2011	Vertebrates	mammals	secondary calibration
Cahill, James A.; Green, Richard E.; Fulton, Tara L.; Stiller, Mathias; Jay, Flora; Ovsyanikov, Nikita; Salamzade, Rauf; St John, John; Stirling, Ian; Slatkin, Montgomery; Shapiro, Beth	Genomic Evidence for Island Population Conversion Resolves Conflicting Theories of Polar Bear Evolution	PLOS GENETICS	9	3			10.1371/journal.pgen.1003345	2013	Vertebrates	mammals	secondary calibration
Cahill, James A.; Green, Richard E.; Fulton, Tara L.; Stiller, Mathias; Jay, Flora; Ovsyanikov, Nikita; Salamzade, Rauf; St John, John; Stirling, Ian; Slatkin, Montgomery; Shapiro, Beth	Genomic Evidence for Island Population Conversion Resolves Conflicting Theories of Polar Bear Evolution	PLOS GENETICS	9	3			10.1371/journal.pgen.1003345	2013	Vertebrates	mammals	secondary calibration
Caswell, JL; Mallick, S; Richter, DJ; Neubauer, J; Gnerre, CSS; Gnerre, S; Reich, D	Analysis of chimpanzee history based on genome sequence alignments	PLOS GENETICS						2008	Vertebrates	mammals	secondary calibration
Folinsbee, Kaila E.; Evans, David C.	A protocol for temporal calibration of general area cladograms	JOURNAL OF BIOGEOGRAPHY	39	4	688	697	10.1111/j.1365-2699.2011.02643.x	2012	Vertebrates	mammals	secondary calibration
Lanier, Hayley C.; Olson, Link E.	Inferring divergence times within pikas (Ochotona spp.) using mtDNA and relaxed molecular dating techniques	MOLECULAR PHYLOGENETICS AND EVOLUTION	53	1	1	12	10.1016/j.ympev.2009.05.035	2009	Vertebrates	mammals	secondary calibration
Markolf, Matthias; Kappeler, Peter M.	Phylogeographic analysis of the true lemurs (genus Eulemur) underlines the role of river catchments for the evolution of micro-endemism in Madagascar	FRONTIERS IN ZOOLOGY	10				10.1186/1742-9994-10-70	2013	Vertebrates	mammals	secondary calibration
Montgelard, Claudine; Matthee, Conrad A.	Tempo of genetic diversification in southern African rodents: The role of Plio-Pleistocene climatic oscillations as drivers for speciation	ACTA OECOLOGICA-INTERNATIONAL JOURNAL OF ECOLOGY	42		50	57	10.1016/j.actao.2012.02.001	2012	Vertebrates	mammals	secondary calibration
Pouydebat, E.; Laurin, M.; Gorce, P.; Bels, V.	Evolution of grasping among anthropoids	JOURNAL OF EVOLUTIONARY BIOLOGY	21	6	1732	1743	10.1111/j.1420-9101.2008.01582.x	2008	Vertebrates	mammals	secondary calibration
Rodriguez-Serrano, Enrique; Hernandez, Cristian E.; Palma, R. Eduardo	A new record and an evaluation of the phylogenetic relationships of Abrothrix olivaceus markhami (Rodentia : Sigmodontinae)	MAMMALIAN BIOLOGY	73	4	309	317	10.1016/j.mambio.2007.10.003	2008	Vertebrates	mammals	secondary calibration
Schrago, Carlos G.; Menezes, Albert N.; Moreira, Miguel A. M.; Pissinatti, Alcides; Seuanez, Hector N.	Chronology of Deep Nodes in the Neotropical Primate Phylogeny: Insights from Mitochondrial Genomes	PLOS ONE	7	12			10.1371/journal.pone.0051699	2012	Vertebrates	mammals	secondary calibration
Stone, Anne C.; Battistuzzi, Fabia U.; Kubatko, Laura S.; Perry, George H., Jr; Trudeau, Evan; Lin, Hsiuman; Kumar, Sudhir	More reliable estimates of divergence times in Pan using complete mtDNA sequences and accounting for population structure.	Royal Society Philosophical Transactions Biological Sciences	365	1556	3277	3288		2010	Vertebrates	mammals	secondary calibration
Subramanian, Sankar; Lambert, David M.	Time Dependency of Molecular Evolutionary Rates? Yes and No	GENOME BIOLOGY AND EVOLUTION	3		1324	1328	10.1093/gbe/evr108	2011	Vertebrates	mammals	secondary calibration
Velazco, Paul M.; Patterson, Bruce D.	Diversification of the Yellow-shouldered bats, Genus Sturnira (Chiroptera, Phyllostomidae), in the New World tropics	MOLECULAR PHYLOGENETICS AND EVOLUTION	68	3	683	698	10.1016/j.ympev.2013.04.016	2013	Vertebrates	mammals	secondary calibration
Vilstrup, Julia T.; Seguin-Orlando, Andaine; Stiller, Mathias; Ginolhac, Aurelien; Raghavan, Maanasa; Nielsen, Sandra C. A.; Weinstock, Jacobo; Froese, Duane; Vasiliev, Sergei K.; Ovodov, Nikolai D.; Clary, Joel; Helgen, Kristofer M.; Fleischer, Robert C.; Cooper, Alan; Shapiro, Beth; Orlando, Ludovic	Mitochondrial Phylogenomics of Modern and Ancient Equids	PLOS ONE	8	2			10.1371/journal.pone.0055950	2013	Vertebrates	mammals	secondary calibration
Wei Lei; Wu XiaoBing; Zhu LiXin; Jiang ZhiGang	Mitogenomic analysis of the genus Panthera	SCIENCE CHINA-LIFE SCIENCES	54	10	917	930	10.1007/s11427-011-4219-1	2011	Vertebrates	mammals	secondary calibration
Falniowski, Andrzej; Szarowska, Magdalena; Sirbu, Ioan; Hillebrand, Alexandra; Baciu, Mihai	Heleobia dobrogica (Grossu & Negrea, 1989)(Gastropoda: Rissooidea: Cochliopidae) and the estimated time of its isolation in a continental analogue of hydrothermal vents	MOLLUSCAN RESEARCH	28	3	165	170		2008	Invertebrates	molluscs	secondary calibration
Koehler, Frank; Glaubrecht, Matthias	Uncovering an overlooked radiation: molecular phylogeny and biogeography of Madagascar's endemic river snails (Caenogastropoda: Pachychilidae: Madagasikara gen. nov.)	BIOLOGICAL JOURNAL OF THE LINNEAN SOCIETY	99	4	867	894		2010	Invertebrates	molluscs	secondary calibration
Matabos, M.; Thiebaut, E.; Le Guen, D.; Sadosky, F.; Jollivet, D.; Bonhomme, F.	Geographic clines and stepping-stone patterns detected along the East Pacific Rise in the vetigastropod Lepetodrilus elevatus reflect species crypticism	MARINE BIOLOGY	153	4	545	563	10.1007/s00227-007-0829-3	2008	Invertebrates	molluscs	secondary calibration
Warnke, Kerstin Martina; Meyer, Achim; Ebner, Bettina; Lieb, Bernhard	Assessing divergence time of Spirulida and Sepiida (Cephalopoda) based on hemocyanin sequences	MOLECULAR PHYLOGENETICS AND EVOLUTION	58	2	390	394	10.1016/j.ympev.2010.11.024	2011	Invertebrates	molluscs	secondary calibration
Brown, R. P.; Tejangkura, T.; El Mouden, E. H.; Baamrane, M. A. Ait; Znari, M.	Species delimitation and digit number in a North African skink	ECOLOGY AND EVOLUTION	2	12	2962	2973	10.1002/ece3.326	2012	Vertebrates	reptiles	secondary calibration
Brown, Richard P.; Yang, Ziheng	Bayesian Dating of Shallow Phylogenies with a Relaxed Clock	SYSTEMATIC BIOLOGY	59	2	119	131	10.1093/sysbio/syp082	2010	Vertebrates	reptiles	secondary calibration
Burbrink, Frank T.; Ruane, Sara; Pyron, R. Alexander	When are adaptive radiations replicated in areas? Ecological opportunity and unexceptional diversification in West Indian dipsadine snakes (Colubridae: Alsophiini)	JOURNAL OF BIOGEOGRAPHY	39	3	465	475	10.1111/j.1365-2699.2011.02621.x	2012	Vertebrates	reptiles	secondary calibration
Davy, Christina M.; Mendez de la Cruz, Fausto R.; Lathrop, Amy; Murphy, Robert W.	Seri Indian traditional knowledge and molecular biology agree: no express train for island-hopping spiny-tailed iguanas in the Sea of Cortes	JOURNAL OF BIOGEOGRAPHY	38	2	272	284	10.1111/j.1365-2699.2010.02422.x	2011	Vertebrates	reptiles	secondary calibration
Jin, Y-T.; Brown, R. P.	Species history and divergence times of viviparous and oviparous Chinese toad-headed sand lizards (Phrynocephalus) on the Qinghai-Tibetan Plateau	MOLECULAR PHYLOGENETICS AND EVOLUTION	68	2	259	268	10.1016/j.ympev.2013.03.022	2013	Vertebrates	reptiles	secondary calibration
Kornilios, P.; Giokas, S.; Lymberakis, P.; Sindaco, R.	Phylogenetic position, origin and biogeography of Palearctic and Socotran blind-snakes (Serpentes: Typhlopidae)	MOLECULAR PHYLOGENETICS AND EVOLUTION	68	1	35	41	10.1016/j.ympev.2013.03.009	2013	Vertebrates	reptiles	secondary calibration
Pouyani, Eskandar R.; Noureini, Sakineh K.; Pouyani, Nasrullah R.; Joger, Ulrich; Wink, Michael	Molecular phylogeny and intraspecific differentiation of the Eremias velox complex of the Iranian Plateau and Central Asia (Sauria, Lacertidae)	JOURNAL OF ZOOLOGICAL SYSTEMATICS AND EVOLUTIONARY RESEARCH	50	3	220	229	10.1111/j.1439-0469.2012.00662.x	2012	Vertebrates	reptiles	secondary calibration
Schulte, James A., II	Undersampling Taxa Will Underestimate Molecular Divergence Dates: An Example from the South American Lizard Clade Liolaemini	International Journal of Evolutionary Biology	2013		1	12		2013	Vertebrates	reptiles	secondary calibration
Allen, Julie M.; Reed, David L.; Perotti, M. Alejandra; Braig, Henk R.	Evolutionary relationships of "Candidatus Riesia spp.," endosymbiotic Enterobacteriaceae living within hematophagous primate lice	APPLIED AND ENVIRONMENTAL MICROBIOLOGY	73	5	1659	1664	10.1128/AEM.01877-06	2007	Bacteria		secondary calibration
Chernikova, Diana; Motamedi, Sam; Csueroes, Miklos; Koonin, Eugene V.; Rogozin, Igor B.	A late origin of the extant eukaryotic diversity: divergence time estimates using rare genomic changes	BIOLOGY DIRECT	6				10.1186/1745-6150-6-26	2011	eukaryotes		secondary calibration
Chernikova, Diana; Motamedi, Sam; Csueroes, Miklos; Koonin, Eugene V.; Rogozin, Igor B.	A late origin of the extant eukaryotic diversity: divergence time estimates using rare genomic changes	BIOLOGY DIRECT	6				10.1186/1745-6150-6-26	2011	eukaryotes		secondary calibration
Amo de Paz, Guillermo; Cubas, Paloma; Crespo, Ana; Elix, John A.; Lumbsch, H. Thorsten	Transoceanic Dispersal and Subsequent Diversification on Separate Continents Shaped Diversity of the Xanthoparmelia pulla Group (Ascomycota)	PLOS ONE	7	6			10.1371/journal.pone.0039683	2012	Fungi		secondary calibration
Amo de Paz, Guillermo; Cubas, Paloma; Divakar, Pradeep K.; Lumbsch, H. Thorsten; Crespo, Ana	Origin and Diversification of Major Clades in Parmelioid Lichens (Parmeliaceae, Ascomycota) during the Paleogene Inferred by Bayesian Analysis	PLOS ONE	6	12			10.1371/journal.pone.0028161	2011	Fungi		secondary calibration
Gueidan, Cecile; Ruibal, Constantino; De Hoog, G. S.; Schneider, Harald	Rock-inhabiting fungi originated during periods of dry climate in the late Devonian and middle Triassic	FUNGAL BIOLOGY	115	10	987	996	10.1016/j.funbio.2011.04.002	2011	Fungi		secondary calibration
Lebel, Teresa; Syme, Anna	Sequestrate species of Agaricus and Macrolepiota from Australia: new species and combinations and their position in a calibrated phylogeny	MYCOLOGIA	104	2	496	520	10.3852/11-092	2012	Fungi		secondary calibration
Matheny, P. Brandon; Aime, M. Catherine; Bougher, Neale L.; Buyck, Bart; Desjardin, Dennis E.; Horak, Egon; Kropp, Bradley R.; Lodge, D. Jean; Soytong, Kasem; Trappe, James M.; Hibbett, David S.	Out of the Palaeotropics? Historical biogeography and diversification of the cosmopolitan ectomycorrhizal mushroom family Inocybaceae	JOURNAL OF BIOGEOGRAPHY	36	4	577	592	10.1111/j.1365-2699.2008.02055.x	2009	Fungi		secondary calibration
Munkacsi, Andrew B.; Stoxen, Sam; May, Georgiana	Domestication of maize, sorghum, and sugarcane did not drive the divergence of their smut pathogens	EVOLUTION	61	2	388	403	10.1111/j.1558-5646.2007.00036.x	2007	Fungi		secondary calibration
Nagy, Laszlo G.; Walther, Grit; Hazi, Judit; Vagvolgyi, Csaba; Papp, Tamas	Understanding the Evolutionary Processes of Fungal Fruiting Bodies: Correlated Evolution and Divergence Times in the Psathyrellaceae	SYSTEMATIC BIOLOGY	60	3	303	317	10.1093/sysbio/syr005	2011	Fungi		secondary calibration
Takamatsu, Susumu	Origin and evolution of the powdery mildews (Ascomycota, Erysiphales)	MYCOSCIENCE	54	1	75	86	10.1016/j.myc.2012.08.004	2013	Fungi		secondary calibration
Antonelli, Alexandre	Have giant lobelias evolved several times independently? Life form shifts and historical biogeography of the cosmopolitan and highly diverse subfamily Lobelioideae (Campanulaceae)	BMC BIOLOGY	7				10.1186/1741-7007-7-82	2009	Plants		secondary calibration
Bardon, Lea; Chamagne, Juliette; Dexter, Kyle G.; Sothers, Cynthia A.; Prance, Ghillean T.; Chave, Jerome	Origin and evolution of Chrysobalanaceae: insights into the evolution of plants in the Neotropics	BOTANICAL JOURNAL OF THE LINNEAN SOCIETY	171	1	19	37	10.1111/j.1095-8339.2012.01289.x	2013	Plants		secondary calibration
Birch, Joanne L.; Keeley, Sterling C.; Morden, Clifford W.	Molecular phylogeny and dating of Asteliaceae (Asparagales): Astelia s.l. evolution provides insight into the Oligocene history of New Zealand	MOLECULAR PHYLOGENETICS AND EVOLUTION	65	1	102	115	10.1016/j.ympev.2012.05.031	2012	Plants		secondary calibration
Cellinese, Nicoletta; Smith, Stephen A.; Edwards, Erika J.; Kim, Sang-Tae; Haberle, Rosemarie C.; Avramakis, Manolis; Donoghue, Michael J.	Historical biogeography of the endemic Campanulaceae of Crete	JOURNAL OF BIOGEOGRAPHY	36	7	1253	1269	10.1111/j.1365-2699.2008.02077.x	2009	Plants		secondary calibration
Chalupska, D.; Lee, H. Y.; Faris, J. D.; Evrard, A.; Chalhoub, B.; Haselkorn, R.; Gornicki, P.	Acc homoeoloci and the evolution of wheat genomes	PROCEEDINGS OF THE NATIONAL ACADEMY OF SCIENCES OF THE UNITED STATES OF AMERICA	105	28	9691	9696	10.1073/pnas.0803981105	2008	Plants		secondary calibration
Cosacov, Andrea; Johnson, Leigh A.; Paiaro, Valeria; Cocucci, Andrea A.; Cordoba, Francisco E.; Sersic, Alicia N.	Precipitation rather than temperature influenced the phylogeography of the endemic shrub Anarthrophyllum desideratum in the Patagonian steppe	JOURNAL OF BIOGEOGRAPHY	40	1	168	182	10.1111/j.1365-2699.2012.02776.x	2013	Plants		secondary calibration
Couvreur, Thomas L. P.; Chatrou, Lars W.; Sosef, Marc S. M.; Richardson, James E.	Molecular phylogenetics reveal multiple tertiary vicariance origins of the African rain forest trees	BMC BIOLOGY	6				10.1186/1741-7007-6-54	2008	Plants		secondary calibration
Cubas, Paloma; Pardo, Cristina; Tahiri, Hikmat; Castroviejo, Santiago	Phylogeny and evolutionary diversification of Adenocarpus DC. (Leguminosae)	TAXON	59	3	720	732		2010	Plants		secondary calibration
Egan, Ashley N.; Crandall, Keith A.	Divergence and diversification in North American Psoraleeae (Fabaceae) due to climate change	BMC BIOLOGY	6				10.1186/1741-7007-6-55	2008	Plants		secondary calibration
Emadzade, Khatere; Hoerandl, Elvira	Northern Hemisphere origin, transoceanic dispersal, and diversification of Ranunculeae DC. (Ranunculaceae) in the Cenozoic	JOURNAL OF BIOGEOGRAPHY	38	3	517	530	10.1111/j.1365-2699.2010.02404.x	2011	Plants		secondary calibration
Favre, Adrien; Yuan, Yong-Ming; Kuepfer, Philippe; Alvarez, Nadir	Phylogeny of subtribe Gentianinae (Gentianaceae): Biogeographic inferences despite limitations in temporal calibration points	TAXON	59	6	1701	1711		2010	Plants		secondary calibration
Ferrer, Miriam M.; Good, Sara V.	Self-sterility in flowering plants: preventing self-fertilization increases family diversification rates	ANNALS OF BOTANY	110	3	535	553	10.1093/aob/mcs124	2012	Plants		secondary calibration
Francisco Ornelas, Juan; Ruiz-Sanchez, Eduardo; Sosa, Victoria	Phylogeography of Podocarpus matudae (Podocarpaceae): pre-Quaternary relicts in northern Mesoamerican cloud forests	JOURNAL OF BIOGEOGRAPHY	37	12	2384	2396	10.1111/j.1365-2699.2010.02372.x	2010	Plants		secondary calibration
Francisco Ornelas, Juan; Sosa, Victoria; Soltis, Douglas E.; Daza, Juan M.; Gonzalez, Clementina; Soltis, Pamela S.; Gutierrez-Rodriguez, Carla; Espinosa de los Monteros, Alejandro; Castoe, Todd A.; Bell, Charles; Ruiz-Sanchez, Eduardo	Comparative Phylogeographic Analyses Illustrate the Complex Evolutionary History of Threatened Cloud Forests of Northern Mesoamerica	PLOS ONE	8	2			10.1371/journal.pone.0056283	2013	Plants		secondary calibration
Giovanni Zecca a,⇑, J. Richard Abbott b, Wei-Bang Sun c, Alberto Spada a, Francesco Sala a, Fabrizio Grassi a	The timing and the mode of evolution of wild grapes (Vitis)	Molecular Phylogenetics and Evolution						2012	Plants		secondary calibration
Gomez-Acevedo, Sandra; Rico-Arce, Lourdes; Delgado-Salinas, Alfonso; Magallon, Susana; Eguiarte, Luis E.	Neotropical mutualism between Acacia and Pseudomyrmex: Phylogeny and divergence times	MOLECULAR PHYLOGENETICS AND EVOLUTION	56	1	393	408	10.1016/j.ympev.2010.03.018	2010	Plants		secondary calibration
Heled, Joseph; Drummond, Alexei J.	Calibrated Tree Priors for Relaxed Phylogenetics and Divergence Time Estimation	SYSTEMATIC BIOLOGY	61	1	138	149	10.1093/sysbio/syr087	2012	Plants		secondary calibration
Lo Presti, Rosa Maria; Oberprieler, Christoph	Evolutionary history, biogeography and eco-climatological differentiation of the genus Anthemis L. (Compositae, Anthemideae) in the circum-Mediterranean area	JOURNAL OF BIOGEOGRAPHY	36	7	1313	1332	10.1111/j.1365-2699.2009.02121.x	2009	Plants		secondary calibration
Mansion, Guilhem; Rosenbaum, Gideon; Schoenenberger, Nicola; Bacchetta, Gianluigi; Rossello, Josep A.; Conti, Elena	Phylogenetic analysis informed by geological history supports multiple, sequential invasions of the Mediterranean Basin by the angiosperm family araceae	SYSTEMATIC BIOLOGY	57	2	269	285	10.1080/10635150802044029	2008	Plants		secondary calibration
Nylinder, Stephan; Swenson, Ulf; Persson, Claes; Janssens, Steven B.; Oxelman, Bengt	A dated species-tree approach to the trans-Pacific disjunction of the genus Jovellana (Calceolariaceae, Lamiales)	TAXON	61	2	381	391		2012	Plants		secondary calibration
Ocampo, Gilberto; Koteyeva, Nuria K.; Voznesenskaya, Elena V.; Edwards, Gerald E.; Sage, Tammy L.; Sage, Rowan F.; Columbus, J. Travis	EVOLUTION OF LEAF ANATOMY AND PHOTOSYNTHETIC PATHWAYS IN PORTULACACEAE	AMERICAN JOURNAL OF BOTANY	100	12	2388	2402	10.3732/ajb.1300094	2013	Plants		secondary calibration
Puente-Lelievre, Caroline; Harrington, Mark G.; Brown, Elizabeth A.; Kuzmina, Maria; Crayn, Darren M.	Cenozoic extinction and recolonization in the New Zealand flora: The case of the fleshy-fruited epacrids (Styphelieae, Styphelioideae, Ericaceae)	MOLECULAR PHYLOGENETICS AND EVOLUTION	66	1	203	214	10.1016/j.ympev.2012.09.027	2013	Plants		secondary calibration
Saerkinen, Tiina; Pennington, R. Toby; Lavin, Matt; Simon, Marcelo F.; Hughes, Colin E.	Evolutionary islands in the Andes: persistence and isolation explain high endemism in Andean dry tropical forests	JOURNAL OF BIOGEOGRAPHY	39	5	884	900	10.1111/j.1365-2699.2011.02644.x	2012	Plants		secondary calibration
Sauquet, Herve; Ho, Simon Y. W.; Gandolfo, Maria A.; Jordan, Gregory J.; Wilf, Peter; Cantrill, David J.; Bayly, Michael J.; Bromham, Lindell; Brown, Gillian K.; Carpenter, Raymond J.; Lee, Daphne M.; Murphy, Daniel J.; Sniderman, J. M. Kale; Udovicic, Frank	Testing the Impact of Calibration on Molecular Divergence Times Using a Fossil-Rich Group: The Case of Nothofagus (Fagales)	SYSTEMATIC BIOLOGY	61	2	289	313	10.1093/sysbio/syr116	2012	Plants		secondary calibration
Wang, Yu-Jin; Liu, Jian-Quan; Miehe, Georg	Phylogenetic origins of the Himalayan endemic Dolomiaea, Diplazoptilon and Xanthopappus (Asteraceae : Cardueae) based on three DNA regions	ANNALS OF BOTANY	99	2	311	322	10.1093/aob/mcl259	2007	Plants		secondary calibration
Yesson, C.; Toomey, N. H.; Culham, A.	Cyclamen: time, sea and speciation biogeography using a temporally calibrated phylogeny	JOURNAL OF BIOGEOGRAPHY	36	7	1234	1252	10.1111/j.1365-2699.2008.01971.x	2009	Plants		secondary calibration
Zecca, G.; Casazza, G.; Minuto, L.; Labra, M.; Grassi, F.	Allopatric divergence and secondary contacts in Euphorbia spinosa L: Influence of climatic changes on the split of the species	ORGANISMS DIVERSITY & EVOLUTION	11	5	357	372	10.1007/s13127-011-0063-1	2011	Plants		secondary calibration
Zou, Xin-Hui; Yang, Ziheng; Doyle, Jeff J.; Ge, Song	Multilocus estimation of divergence times and ancestral effective population sizes of Oryza species and implications for the rapid diversification of the genus	NEW PHYTOLOGIST	198	4	1155	1164	10.1111/nph.12230	2013	Plants		secondary calibration
Hamilton, Patrick B.; Cruickshank, Catriona; Stevens, Jamie R.; Teixeira, Marta M. G.; Mathews, Fiona	Parasites reveal movement of bats between the New and Old Worlds	MOLECULAR PHYLOGENETICS AND EVOLUTION	63	2	521	526	10.1016/j.ympev.2012.01.007	2012	Protists		secondary calibration
Pacheco, M. Andreina; Battistuzzi, Fabia U.; Junge, Randall E.; Cornejo, Omar E.; Williams, Cathy V.; Landau, Irene; Rabetafika, Lydia; Snounou, Georges; Jones-Engel, Lisa; Escalante, Ananias A.	Timing the origin of human malarias: the lemur puzzle	BMC EVOLUTIONARY BIOLOGY	11				10.1186/1471-2148-11-299	2011	Protists		secondary calibration
Silberfeld, Thomas; Leigh, Jessica W.; Verbruggen, Heroen; Cruaud, Corinne; de Reviers, Bruno; Rousseau, Florence	A multi-locus time-calibrated phylogeny of the brown algae (Heterokonta, Ochrophyta, Phaeophyceae): Investigating the evolutionary nature of the "brown algal crown radiation"	MOLECULAR PHYLOGENETICS AND EVOLUTION	56	2	659	674	10.1016/j.ympev.2010.04.020	2010	Protists		secondary calibration
Souffreau, Caroline; Vanormelingen, Pieter; Van de Vijver, Bart; Isheva, Tsvetelina; Verleyen, Elie; Sabbe, Koen; Vyverman, Wim	Molecular Evidence for Distinct Antarctic Lineages in the Cosmopolitan Terrestrial Diatoms Pinnularia borealis and Hantzschia amphioxys	PROTIST	164	1	101	115	10.1016/j.protis.2012.04.001	2013	Protists		secondary calibration
Tronholm, Ana; Leliaert, Frederik; Sanson, Marta; Afonso-Carrillo, Julio; Tyberghein, Lennert; Verbruggen, Heroen; De Clerck, Olivier	Contrasting Geographical Distributions as a Result of Thermal Tolerance and Long-Distance Dispersal in Two Allegedly Widespread Tropical Brown Algae	PLOS ONE	7	1			10.1371/journal.pone.0030813	2012	Protists		secondary calibration
English, Suzanne; Katzourakis, Aris; Bonsall, David; Flanagan, Peter; Duda, Anna; Fidler, Sarah; Weber, Jonathan; McClure, Myra; Phillips, Rodney; Frater, John	Phylogenetic analysis consistent with a clinical history of sexual transmission of HIV-1 from a single donor reveals transmission of highly distinct variants	RETROVIROLOGY	8				10.1186/1742-4690-8-54	2011	Virus		secondary calibration
Krumbholz, Andi; Bininda-Emonds, Olaf R. P.; Wutzler, Peter; Zell, Roland	Evolution of four BK virus subtypes	INFECTION GENETICS AND EVOLUTION	8	5	632	643	10.1016/j.meegid.2008.05.006	2008	Virus		secondary calibration
Martins, Hugo; Villesen, Palle	Improved Integration Time Estimation of Endogenous Retroviruses with Phylogenetic Data	PLOS ONE	6	3			10.1371/journal.pone.0014745	2011	Virus		secondary calibration
Stobbe, Anthony H.; Melcher, Ulrich; Palmer, Michael W.; Roossinck, Marilyn J.; Shen, Guoan	Co-divergence and host-switching in the evolution of tobamoviruses	JOURNAL OF GENERAL VIROLOGY	93		408	418	10.1099/vir.0.034280-0	2012	Virus		secondary calibration
Theze, Julien; Bezier, Annie; Periquet, Georges; Drezen, Jean-Michel; Herniou, Elisabeth A.	Paleozoic origin of insect large dsDNA viruses	PROCEEDINGS OF THE NATIONAL ACADEMY OF SCIENCES OF THE UNITED STATES OF AMERICA	108	38	15931	15935	10.1073/pnas.1105580108	2011	Virus		secondary calibration
Borer, Matthias; Alvarez, Nadir; Buerki, Sven; Margraf, Nicolas; Rahier, Martine; Naisbit, Russell E.	The phylogeography of an alpine leaf beetle: Divergence within Oreina elongata spans several ice ages	MOLECULAR PHYLOGENETICS AND EVOLUTION	57	2	703	709	10.1016/j.ympev.2010.08.017	2010	Invertebrates	arthropods	substitution rate
Bryson, Robert W., Jr.; Savary, Warren E.; Prendini, Lorenzo	Biogeography of scorpions in the Pseudouroctonus minimus complex (Vaejovidae) from south-western North America: implications of ecological specialization for pre-Quaternary diversification	JOURNAL OF BIOGEOGRAPHY	40	10	1850	1860	10.1111/jbi.12134	2013	Invertebrates	arthropods	substitution rate
Contreras-Diaz, Hermans G.; Moya, Oscar; Oromi, Pedro; Juan, Carlos	Evolution and diversification of the forest and hypogean ground-beetle genus Trechus in the Canary Islands	MOLECULAR PHYLOGENETICS AND EVOLUTION	42	3	687	699	10.1016/j.ympev.2006.10.007	2007	Invertebrates	arthropods	substitution rate
Cutter, Asher D.	Divergence times in Caenorhabditis and Drosophila inferred from direct estimates of the neutral mutation rate	MOLECULAR BIOLOGY AND EVOLUTION	25	4	778	786	10.1093/molbev/msn024	2008	Invertebrates	arthropods	substitution rate
Gomez-Zurita, J.; Garneria, I.; Petitpierre, E.	Molecular phylogenetics and evolutionary analysis of body shape in the genus Cyrtonus (Coleoptera, Chrysomelidae)	JOURNAL OF ZOOLOGICAL SYSTEMATICS AND EVOLUTIONARY RESEARCH	45	4	317	328	10.1111/j.1439-0469.2007.00393.x	2007	Invertebrates	arthropods	substitution rate
Hidalgo-Galiana, Amparo; Ribera, Ignacio	Late Miocene diversification of the genus Hydrochus (Coleoptera, Hydrochidae) in the west Mediterranean area	MOLECULAR PHYLOGENETICS AND EVOLUTION	59	2	377	385	10.1016/j.ympev.2011.01.018	2011	Invertebrates	arthropods	substitution rate
Li, Min; Xi, Li; Fan, Zhong-Hua; Hua, Ji-Meng; Niu, Chun-Jing; Li, Chun-Xuan; Bu, Wen-Jun	Phylogeographic relationships of the southern green stink bug Nezara viridula (Hemiptera: Pentatomidae)	INSECT SCIENCE	17	5	448	458	10.1111/j.1744-7917.2010.01339.x	2010	Invertebrates	arthropods	substitution rate
Marrone, Federico; Lo Brutto, Sabrina; Hundsdoerfer, Anna K.; Arculeo, Marco	Overlooked cryptic endemism in copepods: Systematics and natural history of the calanoid subgenus Occidodiaptomus Borutzky 1991 (Copepoda, Calanoida, Diaptomidae)	MOLECULAR PHYLOGENETICS AND EVOLUTION	66	1	190	202	10.1016/j.ympev.2012.09.016	2013	Invertebrates	arthropods	substitution rate
Marshall, David C.; Slon, Karen; Cooley, John R.; Hill, Kathy B. R.; Simon, Chris	Steady Plio-Pleistocene diversification and a 2-million-year sympatry threshold in a New Zealand cicada radiation	MOLECULAR PHYLOGENETICS AND EVOLUTION	48	3	1054	1066	10.1016/j.ympev.2008.05.007	2008	Invertebrates	arthropods	substitution rate
Milligan, Peter J.; Stahl, Eli A.; Schizas, Nikolaos V.; Turner, Jefferson T.	Phylogeography of the copepod Acartia hudsonica in estuaries of the northeastern United States	HYDROBIOLOGIA	666	1	155	165	10.1007/s10750-010-0097-y	2011	Invertebrates	arthropods	substitution rate
Navarro, Sara Pinzon; Jurado-Rivera, Jose A.; Gomez-Zurita, Jesus; Lyal, Christopher H. C.; Vogler, Alfried P.	DNA profiling of host-herbivore interactions in tropical forests	ECOLOGICAL ENTOMOLOGY	35		18	32	10.1111/j.1365-2311.2009.01145.x	2010	Invertebrates	arthropods	substitution rate
Nie, Rui-E; Xue, Huai-Jun; Hua, Yi; Yang, Xing-Ke; Vogler, Alfried P.	Distinct species or colour polymorphism? Life history, morphology and sequence data separate two Pyrrhalta elm beetles (Coleoptera: Chrysomelidae)	SYSTEMATICS AND BIODIVERSITY	10	2	133	146	10.1080/14772000.2012.687783	2012	Invertebrates	arthropods	substitution rate
Obbard, Darren J.; Maclennan, John; Kim, Kang-Wook; Rambaut, Andrew; O'Grady, Patrick M.; Jiggins, Francis M.	Estimating Divergence Dates and Substitution Rates in the Drosophila Phylogeny	MOLECULAR BIOLOGY AND EVOLUTION	29	11	3459	3473	10.1093/molbev/mss150	2012	Invertebrates	arthropods	substitution rate
Papadopoulou, Anna; Cardoso, Anabela; Gomez-Zurita, Jesus	Diversity and diversification of Eumolpinae (Coleoptera: Chrysomelidae) in New Caledonia	ZOOLOGICAL JOURNAL OF THE LINNEAN SOCIETY	168	3	473	495	10.1111/zoj.12039	2013	Invertebrates	arthropods	substitution rate
Ribera, Ignacio; Faille, Arnaud	A new microphthalmic stygobitic Graptodytes Seidlitz from Morocco, with a molecular phylogeny of the genus (Coleoptera, Dytiscidae)	ZOOTAXA		2641	1	14		2010	Invertebrates	arthropods	substitution rate
Rix, Michael G.; Harvey, Mark S.	Phylogeny and historical biogeography of ancient assassin spiders (Araneae: Archaeidae) in the Australian mesic zone: Evidence for Miocene speciation within Tertiary refugia	MOLECULAR PHYLOGENETICS AND EVOLUTION	62	1	375	396	10.1016/j.ympev.2011.10.009	2012	Invertebrates	arthropods	substitution rate
Schoville, Sean D.; Kim, Byung-Woo	Phylogenetic Relationships and Relictualism of Rock-Crawlers (Grylloblattodea: Grylloblattidae) in Cave and Mountain Habitats of Korea	ANNALS OF THE ENTOMOLOGICAL SOCIETY OF AMERICA	104	2	337	347	10.1603/AN10125	2011	Invertebrates	arthropods	substitution rate
Schoville, Sean D.; Lam, Athena W.; Roderick, George K.	A range-wide genetic bottleneck overwhelms contemporary landscape factors and local abundance in shaping genetic patterns of an alpine butterfly (Lepidoptera: Pieridae: Colias behrii)	MOLECULAR ECOLOGY	21	17	4242	4256	10.1111/j.1365-294X.2012.05696.x	2012	Invertebrates	arthropods	substitution rate
Schoville, Sean D.; Roderick, George K.	Evolutionary diversification of cryophilic Grylloblatta species (Grylloblattodea: Grylloblattidae) in alpine habitats of California	BMC EVOLUTIONARY BIOLOGY	10				10.1186/1471-2148-10-163	2010	Invertebrates	arthropods	substitution rate
Schwentner, Martin; Clavier, Simon; Fritsch, Martin; Olesen, Jorgen; Padhye, Sameer; Timms, Brian V.; Richter, Stefan	Cyclestheria hislopi (Crustacea: Branchiopoda): A group of morphologically cryptic species with origins in the Cretaceous	MOLECULAR PHYLOGENETICS AND EVOLUTION	66	3	800	810	10.1016/j.ympev.2012.11.005	2013	Invertebrates	arthropods	substitution rate
Sekine, Kazuki; Hayashi, Fumio; Tojo, Koji	Phylogeography of the East Asian polymitarcyid mayfly genus Ephoron (Ephemeroptera: Polymitarcyidae): a comparative analysis of molecular and ecological characteristics	BIOLOGICAL JOURNAL OF THE LINNEAN SOCIETY	109	1	181	202	10.1111/bij.12033	2013	Invertebrates	arthropods	substitution rate
Trizzino, Marco; Jaech, Manfred A.; Audisio, Paolo; Alonso, Rocio; Ribera, Ignacio	A molecular phylogeny of the cosmopolitan hyperdiverse genus Hydraena Kugelann (Coleoptera, Hydraenidae)	SYSTEMATIC ENTOMOLOGY	38	1	192	208	10.1111/j.1365-3113.2012.00654.x	2013	Invertebrates	arthropods	substitution rate
Ueda, Shouhei; Okubo, Tadahiro; Itioka, Takao; Shimizu-kaya, Usun; Yago, Masaya; Inui, Yoko; Itino, Takao	Timing of butterfly parasitization of a plant-ant-scale symbiosis	ECOLOGICAL RESEARCH	27	2	437	443	10.1007/s11284-011-0915-3	2012	Invertebrates	arthropods	substitution rate
Yeh, W. -B; Lee, H. -M; Tu, W. -C; Tang, L. -C; Lee, P. -Y.	Molecular Differentiation and Diversity of Forcipomyia taiwana (Diptera: Ceratopogonidae) Based on the Mitochondrial Cytochrome Oxidase II Sequence	JOURNAL OF MEDICAL ENTOMOLOGY	46	2	249	256	10.1603/033.046.0209	2009	Invertebrates	arthropods	substitution rate
Dai, Chuanyin; Chen, Kai; Zhang, Ruiying; Yang, Xiaojun; Yin, Zuohua; Tian, Hengjun; Zhang, Zhiming; Hu, Yan; Lei, Fumin	Molecular phylogenetic analysis among species of Paridae, Remizidae and Aegithalos based on mtDNA sequences of COI and cyt b.	Chinese Birds	1	2	112	123		2010	Vertebrates	birds	substitution rate
Francisco Ornelas, Juan; Sosa, Victoria; Soltis, Douglas E.; Daza, Juan M.; Gonzalez, Clementina; Soltis, Pamela S.; Gutierrez-Rodriguez, Carla; Espinosa de los Monteros, Alejandro; Castoe, Todd A.; Bell, Charles; Ruiz-Sanchez, Eduardo	Comparative Phylogeographic Analyses Illustrate the Complex Evolutionary History of Threatened Cloud Forests of Northern Mesoamerica	PLOS ONE	8	2			10.1371/journal.pone.0056283	2013	Vertebrates	birds	substitution rate
Gonzalez, J.; Duettmann, H.; Wink, M.	Phylogenetic relationships based on two mitochondrial genes and hybridization patterns in Anatidae	JOURNAL OF ZOOLOGY	279	3	310	318	10.1111/j.1469-7998.2009.00622.x	2009	Vertebrates	birds	substitution rate
Huang, Zuhao; Liu, Naifa; Xiao, Yi'an; Cheng, Yalin; Mei, Wenfeng; Wen, Longying; Zhang, Lixun; Yu, Xiaoping	Phylogenetic relationships of four endemic genera of the Phasianidae in China based on mitochondrial DNA control-region genes	MOLECULAR PHYLOGENETICS AND EVOLUTION	53	2	378	383	10.1016/j.ympev.2009.07.002	2009	Vertebrates	birds	substitution rate
Jonsson, Knud A.; Bowie, Rauri C. K.; Nylander, Johan A. A.; Christidis, Les; Norman, Janette A.; Fjeldsa, Jon	Biogeographical history of cuckoo-shrikes (Aves: Passeriformes): transoceanic colonization of Africa from Australo-Papua	JOURNAL OF BIOGEOGRAPHY	37	9	1767	1781	10.1111/j.1365-2699.2010.02328.x	2010	Vertebrates	birds	substitution rate
Kearns, Anna M.; Joseph, Leo; Cook, Lyn G.	A multilocus coalescent analysis of the speciational history of the Australo-Papuan butcherbirds and their allies	MOLECULAR PHYLOGENETICS AND EVOLUTION	66	3	941	952	10.1016/j.ympev.2012.11.020	2013	Vertebrates	birds	substitution rate
Kirchman, Jeremy J.	SPECIATION OF FLIGHTLESS RAILS ON ISLANDS: A DNA-BASED PHYLOGENY OF THE TYPICAL RAILS OF THE PACIFIC	AUK	129	1	56	69	10.1525/auk.2011.11096	2012	Vertebrates	birds	substitution rate
Liu, George E.; Jiang, Lu; Tian, Fei; Zhu, Bin; Song, Jiuzhou	Calibration of Mutation Rates Reveals Diverse Subfamily Structure of Galliform CR1 Repeats	GENOME BIOLOGY AND EVOLUTION	1		119	130	10.1093/gbe/evp014	2009	Vertebrates	birds	substitution rate
McCormack, John E.; Heled, Joseph; Delaney, Kathleen S.; Peterson, A. Townsend; Knowles, L. Lacey	CALIBRATING DIVERGENCE TIMES ON SPECIES TREES VERSUS GENE TREES: IMPLICATIONS FOR SPECIATION HISTORY OF APHELOCOMA JAYS	EVOLUTION	65	1	184	202	10.1111/j.1558-5646.2010.01097.x	2011	Vertebrates	birds	substitution rate
McCracken, Kevin G.; Wilson, Robert E.; Peters, Jeffrey L.; Winker, Kevin; Martin, Anthony R.	Late Pleistocene colonization of South Georgia by yellow-billed pintails pre-dates the Last Glacial Maximum	JOURNAL OF BIOGEOGRAPHY	40	12	2348	2360	10.1111/jbi.12162	2013	Vertebrates	birds	substitution rate
Miller, Matthew J.; Bermingham, Eldredge; Ricklefs, Robert E.	Historical biogeography of the new world solitaires (Myadestes spr)	AUK	124	3	868	885	10.1642/0004-8038(2007)124[868:HBOTNW]2.0.CO;2	2007	Vertebrates	birds	substitution rate
Paekert, Martin; Martens, Jochen; Sun, Yue-Hua; Severinghaus, Lucia Liu; Nazarenko, Alexander A.; Ting, Ji; Toepfer, Till; Tietze, Dieter Thomas	Horizontal and elevational phylogeographic patterns of Himalayan and Southeast Asian forest passerines (Aves: Passeriformes)	JOURNAL OF BIOGEOGRAPHY	39	3	556	573	10.1111/j.1365-2699.2011.02606.x	2012	Vertebrates	birds	substitution rate
Pavlova, Alexandra; Zink, Robert M.; Drovetski, Sergei V.; Rohwer, Sievert	Pleistocene evolution of closely related sand martins Riparia riparia and R-diluta	MOLECULAR PHYLOGENETICS AND EVOLUTION	48	1	61	73	10.1016/j.ympev.2008.03.030	2008	Vertebrates	birds	substitution rate
Ribas, Camila C.; Aleixo, Alexandre; Nogueira, Afonso C. R.; Miyaki, Cristina Y.; Cracraft, Joel	A palaeobiogeographic model for biotic diversification within Amazonia over the past three million years	PROCEEDINGS OF THE ROYAL SOCIETY B-BIOLOGICAL SCIENCES	279	1729	681	689	10.1098/rspb.2011.1120	2012	Vertebrates	birds	substitution rate
Ribas, Camila C.; Miyaki, Cristina Y.	Comparative analysis of patterns of diversification in four genera of Neotropical Parrots (Aves; Psittacidae)	REVISTA BRASILEIRA DE ORNITOLOGIA	15	2	245	252		2007	Vertebrates	birds	substitution rate
Voelker, Gary; Light, Jessica E.	Palaeoclimatic events, dispersal and migratory losses along the Afro-European axis as drivers of biogeographic distribution in Sylvia warblers	BMC EVOLUTIONARY BIOLOGY	11				10.1186/1471-2148-11-163	2011	Vertebrates	birds	substitution rate
Alva-Campbell, Yvette; Floeter, Sergio R.; Robertson, D. Ross; Bellwood, David R.; Bernardi, Giacomo	Molecular phylogenetics and evolution of Holacanthus angelfishes (Pomacanthidae)	MOLECULAR PHYLOGENETICS AND EVOLUTION	56	1	456	461	10.1016/j.ympev.2010.02.014	2010	Vertebrates	fish	substitution rate
Gante, H. F.; Santos, C. D.; Alves, M. J.	Phylogenetic relationships of the newly described species Chondrostoma olisiponensis (Teleostei: Cyprinidae)	JOURNAL OF FISH BIOLOGY	76	4	965	974	10.1111/j.1095-8649.2010.02536.x	2010	Vertebrates	fish	substitution rate
Gold, John R.; Voelker, Gary; Renshaw, Mark A.	Phylogenetic relationships of tropical western Atlantic snappers in subfamily Lutjaninae (Lutjanidae: Perciformes) inferred from mitochondrial DNA sequences	BIOLOGICAL JOURNAL OF THE LINNEAN SOCIETY	102	4	915	929	10.1111/j.1095-8312.2011.01621.x	2011	Vertebrates	fish	substitution rate
Grant, W. Stewart; Liu, Ming; Gao, TianXiang; Yanagimoto, Takashi	Limits of Bayesian skyline plot analysis of mtDNA sequences to infer historical demographies in Pacific herring (and other species)	MOLECULAR PHYLOGENETICS AND EVOLUTION	65	1	203	212	10.1016/j.ympev.2012.06.006	2012	Vertebrates	fish	substitution rate
Liu, Jin-Xian; Tatarenkov, Andrey; Beacham, Terry D.; Gorbachev, Victor; Wildes, Sharon; Avise, John C.	Effects of Pleistocene climatic fluctuations on the phylogeographic and demographic histories of Pacific herring (Clupea pallasii)	MOLECULAR ECOLOGY	20	18	3879	3893	10.1111/j.1365-294X.2011.05213.x	2011	Vertebrates	fish	substitution rate
Mesquita, N.; Cunha, C.; Carvalho, G. R.; Coelho, M. M.	Comparative phylogeography of endemic cyprinids in the south-west Iberian Peninsula: evidence for a new ichthyogeographic area	JOURNAL OF FISH BIOLOGY	71		45	75	10.1111/j.1095-8649.2007.01518.x	2007	Vertebrates	fish	substitution rate
Mzighani, Semvua I.; Nikaido, Masato; Takeda, Miyuki; Seehausen, Ole; Budeba, Yohana L.; Ngatunga, Benjamin P.; Katunzi, Egid F. B.; Aibara, Mitsuto; Mizoiri, Shinji; Sato, Tetsu; Tachida, Hidenori; Okada, Norihiro	Genetic variation and demographic history of the Haplochromis laparogramma group of Lake Victoria-An analysis based on SINEs and mitochondrial DNA	GENE	450	2013-01-02	39	47	10.1016/j.gene.2009.10.002	2010	Vertebrates	fish	substitution rate
Nance, Holly A.; Klimley, Peter; Galvan-Magana, Felipe; Martinez-Ortiz, Jimmy; Marko, Peter B.	Demographic Processes Underlying Subtle Patterns of Population Structure in the Scalloped Hammerhead Shark, Sphyrna lewini	PLOS ONE	6	7			10.1371/journal.pone.0021459	2011	Vertebrates	fish	substitution rate
Near, Thomas J.; Bossu, Christen M.; Bradburd, Gideon S.; Carlson, Rose L.; Harrington, Richard C.; Hollingsworth, Phillip R., Jr.; Keck, Benjamin P.; Etnier, David A.	Phylogeny and Temporal Diversification of Darters (Percidae: Etheostomatinae)	SYSTEMATIC BIOLOGY	60	5	565	595	10.1093/sysbio/syr052	2011	Vertebrates	fish	substitution rate
Perez, Gustavo A. Concheiro; Rican, Oldrich; Orti, Guillermo; Bermingham, Eldredge; Doadrio, Ignacio; Zardoya, Rafael	Phylogeny and biogeography of 91 species of heroine cichlids (Teleostei : Cichlidae) based on sequences of the cytochrome b gene	MOLECULAR PHYLOGENETICS AND EVOLUTION	43	1	91	110	10.1016/j.ympev.2006.08.012	2007	Vertebrates	fish	substitution rate
Alter, S. Elizabeth; Palumbi, Stephen R.	Comparing Evolutionary Patterns and Variability in the Mitochondrial Control Region and Cytochrome b in Three Species of Baleen Whales	JOURNAL OF MOLECULAR EVOLUTION	68	1	97	111	10.1007/s00239-008-9193-2	2009	Vertebrates	mammals	substitution rate
Cahill, James A.; Green, Richard E.; Fulton, Tara L.; Stiller, Mathias; Jay, Flora; Ovsyanikov, Nikita; Salamzade, Rauf; St John, John; Stirling, Ian; Slatkin, Montgomery; Shapiro, Beth	Genomic Evidence for Island Population Conversion Resolves Conflicting Theories of Polar Bear Evolution	PLOS GENETICS	9	3			10.1371/journal.pgen.1003345	2013	Vertebrates	mammals	substitution rate
Langergraber, Kevin E.; Pruefer, Kay; Rowney, Carolyn; Boesch, Christophe; Crockford, Catherine; Fawcett, Katie; Inoue, Eiji; Inoue-Muruyama, Miho; Mitani, John C.; Muller, Martin N.; Robbins, Martha M.; Schubert, Grit; Stoinski, Tara S.; Viola, Bence; Watts, David; Wittig, Roman M.; Wrangham, Richard W.; Zuberbuehler, Klaus; Paeaebo, Svante; Vigilant, Linda	Generation times in wild chimpanzees and gorillas suggest earlier divergence times in great ape and human evolution	PROCEEDINGS OF THE NATIONAL ACADEMY OF SCIENCES OF THE UNITED STATES OF AMERICA	109	39	15716	15721	10.1073/pnas.1211740109	2012	Vertebrates	mammals	substitution rate
Mantooth, Stacy J.; Hafner, David J.; Bryson, Robert W., Jr.; Riddle, Brett R.	Phylogeographic diversification of antelope squirrels (Ammospermophilus) across North American deserts	BIOLOGICAL JOURNAL OF THE LINNEAN SOCIETY	109	4	949	967	10.1111/bij.12084	2013	Vertebrates	mammals	substitution rate
Steppan, Scott J.; Ramirez, O.; Banbury, Jenner; Huchon, Dorothee; Pacheo, Victor; Walker, Laura I.; Spotorno, Angel E.	A molecular reappraisal of the systematics of the leaf-eared mice Phyllotis and their relatives.	University of California Publications in Zoology	134		799	826		2007	Vertebrates	mammals	substitution rate
Liu, Hsiu-Ping; Hershler, Robert	A test of the vicariance hypothesis of western North American freshwater biogeography	JOURNAL OF BIOGEOGRAPHY	34	3	534	548	10.1111/j.1365-2699.2006.01611.x	2007	Invertebrates	molluscs	substitution rate
Strugnell, J. M.; Watts, P. C.; Smith, P. J.; Allcock, A. L.	Persistent genetic signatures of historic climatic events in an Antarctic octopus	MOLECULAR ECOLOGY	21	11	2775	2787	10.1111/j.1365-294X.2012.05572.x	2012	Invertebrates	molluscs	substitution rate
Wilke, Thomas; Albrecht, Christian; Anistratenko, Vitaliy V.; Sahin, Serap Kosal; Yildirim, Mehmet Zeki	Testing biogeographical hypotheses in space and time: faunal relationships of the putative ancient Lake Egirdir in Asia Minor	JOURNAL OF BIOGEOGRAPHY	34	10	1807	1821	10.1111/j.1365-2699.2007.01727.x	2007	Invertebrates	molluscs	substitution rate
Cutter, Asher D.	Divergence times in Caenorhabditis and Drosophila inferred from direct estimates of the neutral mutation rate	MOLECULAR BIOLOGY AND EVOLUTION	25	4	778	786	10.1093/molbev/msn024	2008	Invertebrates	other	substitution rate
Haukisalmi, Voitto; Hardman, Lotta M.; Hardman, Michael; Laakkonen, Juha; Niemimaa, Jukka; Henttonen, Heikki	Morphological and molecular characterisation of Paranoplocephala buryatiensis n. sp and P-longivaginata Chechulin & Gulyaev, 1998 (Cestoda : Anoplocephalidae) in voles of the genus Clethrionomys	SYSTEMATIC PARASITOLOGY	66	1	55	71	10.1007/s11230-006-9059-1	2007	Invertebrates	other	substitution rate
Nygren, Arne; Eklof, Jenny; Pleijel, Fredrik	Arctic-boreal sibling species of Paranaitis (Polychaeta, Phyllodocidae)	MARINE BIOLOGY RESEARCH	5	4	315	327	10.1080/17451000802441301	2009	Invertebrates	other	substitution rate
Vrijenhoek, Robert C.; Johnson, Shannon B.; Rouse, Greg W.	A remarkable diversity of bone-eating worms (Osedax; Siboglinidae; Annelida)	BMC BIOLOGY	7				10.1186/1741-7007-7-74	2009	Invertebrates	other	substitution rate
Daniel L Rabosky, Stephen C Donnellan, Amanda L Talaba, Irby J Lovette	Exceptional among-lineage variation in diversification rates during the radiation of Australia's most diverse vertebrate clade	PROCEEDINGS OF THE ROYAL SOCIETY B-BIOLOGICAL SCIENCES						2007	Vertebrates	reptiles	substitution rate
Gomez-Diaz, Elena; Sindaco, Roberto; Pupin, Fabio; Fasola, Mauro; Carranza, Salvador	Origin and in situ diversification in Hemidactylus geckos of the Socotra Archipelago	MOLECULAR ECOLOGY	21	16	4074	4092	10.1111/j.1365-294X.2012.05672.x	2012	Vertebrates	reptiles	substitution rate
Measey, G. John; Tolley, Krystal A.	Sequential Fragmentation of Pleistocene Forests in an East Africa Biodiversity Hotspot: Chameleons as a Model to Track Forest History	PLOS ONE	6	10			10.1371/journal.pone.0026606	2011	Vertebrates	reptiles	substitution rate
Poulakakis, N.; Pakaki, V.; Mylonas, M.; Lymberakis, P.	Molecular phylogeny of the Greek legless skink Ophiomorus punctatissimus (Squamata : Scincidae): The impact of the Mid-Aegean trench in its phylogeography	MOLECULAR PHYLOGENETICS AND EVOLUTION	47	1	396	402	10.1016/j.ympev.2007.10.014	2008	Vertebrates	reptiles	substitution rate
Dvorak, Petr; Hasler, Petr; Poulickova, Aloisie	Phylogeography of the Microcoleus vaginatus (Cyanobacteria) from Three Continents - A Spatial and Temporal Characterization	PLOS ONE	7	6			10.1371/journal.pone.0040153	2012	Bacteria		substitution rate
Lund, Marie B.; Davidson, Seana K.; Holmstrup, Martin; James, Sam; Kjeldsen, Kasper U.; Stahl, David A.; Schramm, Andreas	Diversity and host specificity of the Verminephrobacter-earthworm symbiosis	ENVIRONMENTAL MICROBIOLOGY	12	8	2142	2151	10.1111/j.1462-2920.2009.02084.x	2010	Bacteria		substitution rate
Sheppard, Samuel K.; Dallas, John F.; Wilson, Daniel J.; Strachan, Norval J. C.; McCarthy, Noel D.; Jolley, Keith A.; Colles, Frances M.; Rotariu, Ovidiu; Ogden, Iain D.; Forbes, Ken J.; Maiden, Martin C. J.	Evolution of an Agriculture-Associated Disease Causing Campylobacter coli Clade: Evidence from National Surveillance Data in Scotland	PLOS ONE	5	12			10.1371/journal.pone.0015708	2010	Bacteria		substitution rate
Leavitt, Steven D.; Esslinger, Theodore L.; Lumbsch, H. Thorsten	NEOGENE-DOMINATED DIVERSIFICATION IN NEOTROPICAL MONTANE LICHENS: DATING DIVERGENCE EVENTS IN THE LICHEN-FORMING FUNGAL GENUS OROPOGON (PARMELIACEAE)	AMERICAN JOURNAL OF BOTANY	99	11	1764	1777	10.3732/ajb.1200146	2012	Fungi		substitution rate
Leavitt, Steven D.; Lumbsch, H. Thorsten; Stenroos, Soili; St Clair, Larry L.	Pleistocene Speciation in North American Lichenized Fungi and the Impact of Alternative Species Circumscriptions and Rates of Molecular Evolution on Divergence Estimates	PLOS ONE	8	12			10.1371/journal.pone.0085240	2013	Fungi		substitution rate
Niinomi, Seiko; Takamatsu, Susumu; Havrylenko, Maria	Molecular data do not support a southern hemisphere base of Nothofagaus powdery mildews	MYCOLOGIA	100	5	716	726	10.3852/08-030	2008	Fungi		substitution rate
Takamatsu, S.; Niinomi, S.; Harada, M.; Havrylenko, M.	Molecular phylogenetic analyses reveal a close evolutionary relationship between Podosphaera (Erysiphales: Erysiphaceae) and its rosaceous hosts	PERSOONIA	24		38	48	10.3767/003158510X494596	2010	Fungi		substitution rate
Takamatsu, Susumu; Havrylenko, Maria; Wolcan, Silvia M.; Matsuda, Sanae; Niinomi, Seiko	Molecular phylogeny and evolution of the genus Neoerysiphe (Erysiphaceae, Ascomycota)	MYCOLOGICAL RESEARCH	112		639	649	10.1016/j.mycres.2008.01.004	2008	Fungi		substitution rate
van Diepen, Linda T. A.; Olson, Ake; Ihrmark, Katarina; Stenlid, Jan; James, Timothy Y.	Extensive Trans-Specific Polymorphism at the Mating Type Locus of the Root Decay Fungus Heterobasidion	MOLECULAR BIOLOGY AND EVOLUTION	30	10	2286	2301	10.1093/molbev/mst126	2013	Fungi		substitution rate
Aigoin, Delphine A.; Devos, Nicolas; Huttunen, Sanna; Ignatov, Michael S.; Gonzalez-Mancebo, Juana M.; Vanderpoorten, Alain	AND IF ENGLER WAS NOT COMPLETELY WRONG ? EVIDENCE FOR MULTIPLE EVOLUTIONARY ORIGINS IN THE MOSS FLORA OF MACARONESIA	EVOLUTION	63	12	3248	3257	10.1111/j.1558-5646.2009.00787.x	2009	Plants		substitution rate
Arias, D.; Penaloza-Ramirez, J.; Dorado, O.; Cuevas-Reyes, P.; Leyva, Esau; Luisa Albarran-Lara, Ana; Rangel-Altamirano, G.	Phylogeographic patterns and possible incipient domestication of Jacaratia mexicana A. DC. (Caricaceae) in Mexico	GENETIC RESOURCES AND CROP EVOLUTION	57	8	1227	1238	10.1007/s10722-010-9569-1	2010	Plants		substitution rate
Baird, Kristen E.; Funk, Vicki A.; Wen, Jun; Weeks, Andrea	Molecular phylogenetic analysis of Leibnitzia Cass. (Asteraceae: Mutisieae: Gerbera-complex), an Asian-North American disjunct genus	JOURNAL OF SYSTEMATICS AND EVOLUTION	48	3	161	174	10.1111/j.1759-6831.2010.00077.x	2010	Plants		substitution rate
Chen, Shengyun; Wu, Guili; Chen, Shilong; Ren, Jiawen; Qin, Dahe	Molecular phylogeny and biogeography of the narrow endemic Coelonema and affinitive Draba (Brassicaceae) based on two DNA regions	BIOCHEMICAL SYSTEMATICS AND ECOLOGY	38	4	796	805	10.1016/j.bse.2010.08.002	2010	Plants		substitution rate
Cosacov, Andrea; Sersic, Alicia N.; Sosa, Victoria; Johnson, Leigh A.; Cocucci, Andrea A.	Multiple periglacial refugia in the Patagonian steppe and post-glacial colonization of the Andes: the phylogeography of Calceolaria polyrhiza	JOURNAL OF BIOGEOGRAPHY	37	8	1463	1477	10.1111/j.1365-2699.2010.02307.x	2010	Plants		substitution rate
Coyer, J. A.; Hoarau, G.; Kuo, J.; Tronholm, A.; Veldsink, J.; Olsen, J. L.	Phylogeny and temporal divergence of the seagrass family Zosteraceae using one nuclear and three chloroplast loci	SYSTEMATICS AND BIODIVERSITY	11	3	271	284	10.1080/14772000.2013.821187	2013	Plants		substitution rate
Heled, Joseph; Drummond, Alexei J.	Calibrated Tree Priors for Relaxed Phylogenetics and Divergence Time Estimation	SYSTEMATIC BIOLOGY	61	1	138	149	10.1093/sysbio/syr087	2012	Plants		substitution rate
Huttunen, Sanna; Hedenas, Lars; Ignatov, Michael S.; Devos, Nicolas; Vanderpoorten, Alain	Origin and evolution of the northern hemisphere disjunction in the moss genus Homalothecium (Brachytheciaceae)	AMERICAN JOURNAL OF BOTANY	95	6	720	730	10.3732/ajb.2007407	2008	Plants		substitution rate
Mansion, Guilhem; Rosenbaum, Gideon; Schoenenberger, Nicola; Bacchetta, Gianluigi; Rossello, Josep A.; Conti, Elena	Phylogenetic analysis informed by geological history supports multiple, sequential invasions of the Mediterranean Basin by the angiosperm family araceae	SYSTEMATIC BIOLOGY	57	2	269	285	10.1080/10635150802044029	2008	Plants		substitution rate
Meyers, Stephen C.; Liston, Aaron	The biogeography of Plantago ovata Forssk. (Plantaginaceae)	INTERNATIONAL JOURNAL OF PLANT SCIENCES	169	7	954	962	10.1086/589699	2008	Plants		substitution rate
Piganeau, Gwenael; Vandepoele, Klaas; Gourbiere, Sebastien; Van de Peer, Yves; Moreau, Herve	Unravelling cis-Regulatory Elements in the Genome of the Smallest Photosynthetic Eukaryote: Phylogenetic Footprinting in Ostreococcus	JOURNAL OF MOLECULAR EVOLUTION	69	3	249	259	10.1007/s00239-009-9271-0	2009	Plants		substitution rate
Zou, Xin-Hui; Yang, Ziheng; Doyle, Jeff J.; Ge, Song	Multilocus estimation of divergence times and ancestral effective population sizes of Oryza species and implications for the rapid diversification of the genus	NEW PHYTOLOGIST	198	4	1155	1164	10.1111/nph.12230	2013	Plants		substitution rate
Ricklefs, Robert E.; Outlaw, Diana C.	A Molecular Clock for Malaria Parasites	SCIENCE	329	5988	226	229	10.1126/science.1188954	2010	Protists		substitution rate
Ciccozzi, Massimo; Ciccaglione, Anna-Rita; Lo Presti, Alessandra; Yalcinkaya, Tulay; Taskan, Zeynep Pinar; Equestre, Michele; Costantino, Angela; Bruni, Roberto; Ebranati, Erica; Salemi, Marco; Gray, Rebecca; Rezza, Giovanni; Galli, Massimo; Zehender, Gianguglielmo	Reconstruction of the evolutionary dynamics of the hepatitis C virus 1b epidemic in Turkey	INFECTION GENETICS AND EVOLUTION	11	5	863	868	10.1016/j.meegid.2011.02.006	2011	Virus		substitution rate
Fargette, Denis; Pinel-Galzi, Agnes; Sereme, Drissa; Lacombe, Severine; Hebrard, Eugenie; Traore, Oumar; Konate, Gnissa	Diversification of Rice yellow mottle virus and related viruses spans the history of agriculture from the Neolithic to the present	PLOS PATHOGENS	4	8			10.1371/journal.ppat.1000125	2008	Virus		substitution rate
Hicks, Allison L.; Duffy, Siobain	One misdated sequence of rabbit hemorrhagic disease virus prevents accurate estimation of its nucleotide substitution rate	BMC EVOLUTIONARY BIOLOGY	12				10.1186/1471-2148-12-74	2012	Virus		substitution rate
Jorba, Jaume; Campagnoli, Ray; De, Lina; Kew, Olen	Calibration of multiple poliovirus molecular clocks covering an extended evolutionary range	JOURNAL OF VIROLOGY	82	9	4429	4440	10.1128/JVI.02354-07	2008	Virus		substitution rate
Tse, Herman; Tsang, Alan K. L.; Tsoi, Hoi-Wah; Leung, Andy S. P.; Ho, Chi-Chun; Lau, Susanna K. P.; Woo, Patrick C. Y.; Yuen, Kwok-Yung	Identification of a Novel Bat Papillomavirus by Metagenomics	PLOS ONE	7	8			10.1371/journal.pone.0043986	2012	Virus		substitution rate

## Sheet: review-like
AU	TI	SO	VL	IS	BP	EP	DI	PY	Kingdom(vert/invert)	If example, which group	subject
Berbee, Mary L.; Taylor, John W.	Dating the molecular clock in fungi - how close are we?	Fungal Biology Reviews	24	2013-01-02	1	16	10.1016/j.fbr.2010.03.001	2010	fungi		fossils
Donoghue, Philip C. J.; Benton, Michael J.	Rocks and clocks: calibrating the Tree of Life using fossils and molecules	TRENDS IN ECOLOGY & EVOLUTION	22	8	424	431	10.1016/j.tree.2007.05.005	2007	general	metazoa	fossils
Dornburg, Alex; Beaulieu, Jeremy M.; Oliver, Jeffrey C.; Near, Thomas J.	Integrating Fossil Preservation Biases in the Selection of Calibrations for Molecular Divergence Time Estimation	SYSTEMATIC BIOLOGY	60	4	519	527	10.1093/sysbio/syr019	2011	general	vertebrate	fossils
Forest, Felix	Calibrating the Tree of Life: fossils, molecules and evolutionary timescales	ANNALS OF BOTANY	104	5	789	794	10.1093/aob/mcp192	2009	general		fossils
Ho, Simon Y. W.; Saarma, Urmas; Barnett, Ross; Haile, James; Shapiro, Beth	The Effect of Inappropriate Calibration: Three Case Studies in Molecular Ecology	PLOS ONE	3	2			10.1371/journal.pone.0001615	2008	general	vertebrate	fossils
Ksepka, Daniel T.; Benton, Michael J.; Carrano, Matthew T.; Gandolfo, Maria A.; Head, Jason J.; Hermsen, Elizabeth J.; Joyce, Walter G.; Lamm, Kristin S.; Patane, Jose S. L.; Phillips, Matthew J.; Polly, P. David; Van Tuinen, Marcel; Ware, Jessica L.; Warnock, Rachel C. M.; Parham, James F.	Synthesizing and databasing fossil calibrations: divergence dating and beyond	BIOLOGY LETTERS	7	6	801	803	10.1098/rsbl.2011.0356	2011	general		fossils
Lukoschek, Vimoksalehi; Keogh, J. Scott; Avise, John C.	Evaluating Fossil Calibrations for Dating Phylogenies in Light of Rates of Molecular Evolution: A Comparison of Three Approaches	SYSTEMATIC BIOLOGY	61	1	22	43	10.1093/sysbio/syr075	2012	general	vertebrate	fossils
Marshall, Charles R.	A simple method for bracketing absolute divergence times on molecular phylogenies using multiple fossil calibration points	AMERICAN NATURALIST	171	6	726	742	10.1086/587523	2008	general	vertebrate	fossils
Parham, James F.; Donoghue, Philip C. J.; Bell, Christopher J.; Calway, Tyler D.; Head, Jason J.; Holroyd, Patricia A.; Inoue, Jun G.; Irmis, Randall B.; Joyce, Walter G.; Ksepka, Daniel T.; Patane, Jose S. L.; Smith, Nathan D.; Tarver, James E.; van Tuinen, Marcel; Yang, Ziheng; Angielczyk, Kenneth D.; Greenwood, Jenny M.; Hipsley, Christy A.; Jacobs, Louis; Makovicky, Peter J.; Mueller, Johanne…	Best Practices for Justifying Fossil Calibrations	SYSTEMATIC BIOLOGY	61	2	346	359	10.1093/sysbio/syr107	2012	general	vertebrate	fossils
Parham, James F.; Irmis, Randall B.	Caveats on the use of fossil calibrations for molecular dating: A comment on near et al.	AMERICAN NATURALIST	171	1	132	136	10.1086/524198	2008	general	vertebrate	fossils
Pirie, Michael D.; Doyle, James A.	Dating clades with fossils and molecules: the case of Annonaceae	BOTANICAL JOURNAL OF THE LINNEAN SOCIETY	169	1	84	116	10.1111/j.1095-8339.2012.01234.x	2012	general	plant	fossils
Pyron, R. Alexander	A Likelihood Method for Assessing Molecular Divergence Time Estimates and the Placement of Fossil Calibrations	SYSTEMATIC BIOLOGY	59	2	185	194	10.1093/sysbio/syp090	2010	general	vertebrate	fossils
Rutschmann, Frank; Eriksson, Torsten; Abu Salim, Kamariah; Conti, Elena	Assessing calibration uncertainty in molecular dating: The assignment of fossils to alternative calibration points	SYSTEMATIC BIOLOGY	56	4	591	608	10.1080/10635150701491156	2007	general	plant	fossils
Sauquet, Herve	A practical guide to molecular dating	COMPTES RENDUS PALEVOL	12	6	355	367	10.1016/j.crpv.2013.07.003	2013	general		fossils
de Jong, Rienk	Estimating time and space in the evolution of the Lepidoptera	Tijdschrift voor Entomologie	150	2	319	346		2007	invertebrates		fossils
Dunlop, Jason A.; Selden, Paul A.	Calibrating the chelicerate clock: a paleontological reply to Jeyaprakash and Hoy	EXPERIMENTAL AND APPLIED ACAROLOGY	48	3	183	197	10.1007/s10493-009-9247-1	2009	invertebrates		fossils
Kenrick, Paul; Wellman, Charles H.; Schneider, Harald; Edgecombe, Gregory D.	A timeline for terrestrialization: consequences for the carbon cycle in the Palaeozoic	PHILOSOPHICAL TRANSACTIONS OF THE ROYAL SOCIETY B-BIOLOGICAL SCIENCES	367	1588	519	536	10.1098/rstb.2011.0271	2012	invertebrates		fossils
Wilke, Thomas; Schultheiss, Roland; Albrecht, Christian	As time goes by: A simple fool's guide to molecular clock approaches in invertebrates	AMERICAN MALACOLOGICAL BULLETIN	27	2013-01-02	25	45		2009	invertebrates		fossils
Benton, Michael J.; Donoghue, Philip C. J.	Paleontological evidence to date the tree of life	MOLECULAR BIOLOGY AND EVOLUTION	24	1	26	53	10.1093/molbev/msl150	2007	Metazoa		fossils
Clarke, John T.; Warnock, Rachel C. M.; Donoghue, Philip C. J.	Establishing a time-scale for plant evolution	NEW PHYTOLOGIST	192	1	266	301	10.1111/j.1469-8137.2011.03794.x	2011	plants		fossils
Gandolfo, Maria A.; Nixon, Kevin C.; Crepet, William L.	Selection of fossils for calibration of molecular dating models	ANNALS OF THE MISSOURI BOTANICAL GARDEN	95	1	34	42	10.3417/2007064	2008	plants		fossils
Kenrick, Paul; Wellman, Charles H.; Schneider, Harald; Edgecombe, Gregory D.	A timeline for terrestrialization: consequences for the carbon cycle in the Palaeozoic	PHILOSOPHICAL TRANSACTIONS OF THE ROYAL SOCIETY B-BIOLOGICAL SCIENCES	367	1588	519	536	10.1098/rstb.2011.0271	2012	plants		fossils
Ho, Simon Y. W.	Calibrating molecular estimates of substitution rates and divergence times in birds	JOURNAL OF AVIAN BIOLOGY	38	4	409	414	10.1111/j.2007.0908-8857.04168.x	2007	vertebrates		fossils
Hugall, Andrew F.; Foster, Ralph; Lee, Michael S. Y.	Calibration choice, rate smoothing, and the pattern of tetrapod diversification according to the long nuclear gene RAG-1	SYSTEMATIC BIOLOGY	56	4	543	563	10.1080/10635150701477825	2007	vertebrates		fossils
Ksepka, Daniel T.	Broken gears in the avian molecular clock: new phylogenetic analyses support stem galliform status for Gallinuloides wyomingensis and rallid affinities for Amitabha urbsinterdictensis	CLADISTICS	25	2	173	197	10.1111/j.1096-0031.2009.00250.x	2009	vertebrates		fossils
Lee, Michael S. Y.; Skinner, Adam	Testing fossil calibrations for vertebrate molecular trees	ZOOLOGICA SCRIPTA	40	5	538	543	10.1111/j.1463-6409.2011.00488.x	2011	vertebrates		fossils
Mayr, Gerald	The age of the crown group of passerine birds and its evolutionary significance - molecular calibrations versus the fossil record	SYSTEMATICS AND BIODIVERSITY	11	1	7	13	10.1080/14772000.2013.765521	2013	vertebrates		fossils
Near, Thomas J.; Meylan, Peter A.; Shaffer, H. Bradley	Caveats on the use of fossil calibrations for molecular dating: A reply to Parham and Irmis	AMERICAN NATURALIST	171	1	137	140	10.1086/524201	2008	vertebrates		fossils
Sanders, Kate L.; Lee, Michael S. Y.	Evaluating molecular clock calibrations using Bayesian analyses with soft and hard bounds	BIOLOGY LETTERS	3	3	275	279	10.1098/rsbl.2007.0063	2007	vertebrates		fossils
Weir, J. T.; Schluter, D.	Calibrating the avian molecular clock	MOLECULAR ECOLOGY	17	10	2321	2328	10.1111/j.1365-294X.2008.03742.x	2008	vertebrates		fossils
Berbee, Mary L.; Taylor, John W.	Dating the molecular clock in fungi - how close are we?	Fungal Biology Reviews	24	2013-01-02	1	16	10.1016/j.fbr.2010.03.001	2010	fungi		geological events
Cohen, Andrew S.	Scientific drilling and biological evolution in ancient lakes: lessons learned and recommendations for the future	HYDROBIOLOGIA	682	1	3	25	10.1007/s10750-010-0546-7	2012	general		geological events
Forest, Felix	Calibrating the Tree of Life: fossils, molecules and evolutionary timescales	ANNALS OF BOTANY	104	5	789	794	10.1093/aob/mcp192	2009	general		geological events
Kodandaramaiah, Ullasa	Tectonic calibrations in molecular dating	CURRENT ZOOLOGY	57	1	116	124		2011	general	invertebrate	geological events
Mello, Beatriz; Schrago, Carlos G.	Incorrect handling of calibration information in divergence time inference: an example from volcanic islands	ECOLOGY AND EVOLUTION	2	3	493	500	10.1002/ece3.94	2012	general	invertebrate	geological events
Mello, Beatriz; Schrago, Carlos G.	Incorrect handling of calibration information in divergence time inference: an example from volcanic islands	ECOLOGY AND EVOLUTION	2	3	493	500	10.1002/ece3.94	2012	general	plant	geological events
Pirie, Michael D.; Doyle, James A.	Dating clades with fossils and molecules: the case of Annonaceae	BOTANICAL JOURNAL OF THE LINNEAN SOCIETY	169	1	84	116	10.1111/j.1095-8339.2012.01234.x	2012	general	plant	geological events
Sauquet, Herve	A practical guide to molecular dating	COMPTES RENDUS PALEVOL	12	6	355	367	10.1016/j.crpv.2013.07.003	2013	general		geological events
Crandall, Eric D.; Sbrocco, Elizabeth J.; DeBoer, Timery S.; Barber, Paul H.; Carpenter, Kent E.	Expansion Dating: Calibrating Molecular Clocks in Marine Species from Expansions onto the Sunda Shelf Following the Last Glacial Maximum	MOLECULAR BIOLOGY AND EVOLUTION	29	2	707	719	10.1093/molbev/msr227	2012	invertebrates		geological events
de Jong, Rienk	Estimating time and space in the evolution of the Lepidoptera	Tijdschrift voor Entomologie	150	2	319	346		2007	invertebrates		geological events
Wilke, Thomas; Schultheiss, Roland; Albrecht, Christian	As time goes by: A simple fool's guide to molecular clock approaches in invertebrates	AMERICAN MALACOLOGICAL BULLETIN	27	2013-01-02	25	45		2009	invertebrates		geological events
Goswami, Anjali; Upchurch, Paul	The dating game: a reply to Heads (2010)	ZOOLOGICA SCRIPTA	39	4	406	409	10.1111/j.1463-6409.2010.00433.x	2010	vertebrates		geological events
Heads, Michael	Evolution and biogeography of primates: a new model based on molecular phylogenetics, vicariance and plate tectonics	ZOOLOGICA SCRIPTA	39	2	107	127	10.1111/j.1463-6409.2009.00411.x	2010	vertebrates		geological events
Ho, Simon Y. W.	Calibrating molecular estimates of substitution rates and divergence times in birds	JOURNAL OF AVIAN BIOLOGY	38	4	409	414	10.1111/j.2007.0908-8857.04168.x	2007	vertebrates		geological events
Mayr, Gerald	The age of the crown group of passerine birds and its evolutionary significance - molecular calibrations versus the fossil record	SYSTEMATICS AND BIODIVERSITY	11	1	7	13	10.1080/14772000.2013.765521	2013	vertebrates		geological events
Waters, Jonathan M.; Rowe, Diane L.; Apte, Smita; King, Tania M.; Wallis, Graham P.; Anderson, Leigh; Norris, Richard J.; Craw, Dave; Burridge, Christopher P.	Geological dates and molecular rates: Rapid divergence of rivers and their biotas	SYSTEMATIC BIOLOGY	56	2	271	282	10.1080/10635150701313855	2007	vertebrates		geological events
Weir, J. T.; Schluter, D.	Calibrating the avian molecular clock	MOLECULAR ECOLOGY	17	10	2321	2328	10.1111/j.1365-294X.2008.03742.x	2008	vertebrates		geological events
Lanfear, Robert; Thomas, Jessica A.; Welch, John J.; Brey, Thomas; Bromham, Lindell	Metabolic rate does not calibrate the molecular clock	PROCEEDINGS OF THE NATIONAL ACADEMY OF SCIENCES OF THE UNITED STATES OF AMERICA	104	39	15388	15393	10.1073/pnas.0703359104	2007	Metazoa		metabolic rate in metazoans
Ho, Simon Y. W.; Saarma, Urmas; Barnett, Ross; Haile, James; Shapiro, Beth	The Effect of Inappropriate Calibration: Three Case Studies in Molecular Ecology	PLOS ONE	3	2			10.1371/journal.pone.0001615	2008	general	vertebrate	sampling date
Wilke, Thomas; Schultheiss, Roland; Albrecht, Christian	As time goes by: A simple fool's guide to molecular clock approaches in invertebrates	AMERICAN MALACOLOGICAL BULLETIN	27	2013-01-02	25	45		2009	invertebrates		sampling date
Ho, Simon Y. W.	Calibrating molecular estimates of substitution rates and divergence times in birds	JOURNAL OF AVIAN BIOLOGY	38	4	409	414	10.1111/j.2007.0908-8857.04168.x	2007	vertebrates		sampling date
Subramanian, Sankar; Denver, Dee R.; Millar, Craig D.; Heupink, Tim; Aschrafi, Angelique; Emslie, Steven D.; Baroni, Carlo; Lambert, David M.	High mitogenomic evolutionary rates and time dependency	TRENDS IN GENETICS	25	11	482	486	10.1016/j.tig.2009.09.005	2009	vertebrates		sampling date
Sharp, Paul M.; Simmonds, Peter	Evaluating the evidence for virus/host co-evolution	CURRENT OPINION IN VIROLOGY	1	5	436	441	10.1016/j.coviro.2011.10.018	2011	virus		sampling date or human host divergence event
Forest, Felix	Calibrating the Tree of Life: fossils, molecules and evolutionary timescales	ANNALS OF BOTANY	104	5	789	794	10.1093/aob/mcp192	2009	general		secondary calibrations
Pirie, Michael D.; Doyle, James A.	Dating clades with fossils and molecules: the case of Annonaceae	BOTANICAL JOURNAL OF THE LINNEAN SOCIETY	169	1	84	116	10.1111/j.1095-8339.2012.01234.x	2012	general	plant	secondary calibrations
Sauquet, Herve	A practical guide to molecular dating	COMPTES RENDUS PALEVOL	12	6	355	367	10.1016/j.crpv.2013.07.003	2013	general		secondary calibrations
Ho, Simon Y. W.	Calibrating molecular estimates of substitution rates and divergence times in birds	JOURNAL OF AVIAN BIOLOGY	38	4	409	414	10.1111/j.2007.0908-8857.04168.x	2007	vertebrates		secondary calibrations
Kuo, Chih-Horng; Ochman, Howard	Inferring clocks when lacking rocks: the variable rates of molecular evolution in bacteria	BIOLOGY DIRECT	4				10.1186/1745-6150-4-35	2009	bacteria		substitution rate
Berbee, Mary L.; Taylor, John W.	Dating the molecular clock in fungi - how close are we?	Fungal Biology Reviews	24	2013-01-02	1	16	10.1016/j.fbr.2010.03.001	2010	fungi		substitution rate
Rolland, Thomas; Dujon, Bernard	Yeasty clocks: Dating genomic changes in yeasts	COMPTES RENDUS BIOLOGIES	334	2013-08-09	620	628	10.1016/j.crvi.2011.05.010	2011	fungi		substitution rate
Ho, Simon Y. W.; Lanfear, Robert; Bromham, Lindell; Phillips, Matthew J.; Soubrier, Julien; Rodrigo, Allen G.; Cooper, Alan	Time-dependent rates of molecular evolution	MOLECULAR ECOLOGY	20	15	3087	3101	10.1111/j.1365-294X.2011.05178.x	2011	general		substitution rate
Ho, Simon Y. W.; Saarma, Urmas; Barnett, Ross; Haile, James; Shapiro, Beth	The Effect of Inappropriate Calibration: Three Case Studies in Molecular Ecology	PLOS ONE	3	2			10.1371/journal.pone.0001615	2008	general	vertebrate	substitution rate
Navascues, Miguel; Emerson, Brent C.	Elevated substitution rate estimates from ancient DNA: model violation and bias of Bayesian methods	MOLECULAR ECOLOGY	18	21	4390	4397	10.1111/j.1365-294X.2009.04333.x	2009	general		substitution rate
Ramakrishnan, Uma; Hadly, Elizabeth A.	Do complex population histories drive higher estimates of substitution rate in phylogenetic reconstructions?	MOLECULAR ECOLOGY	18	21	4341	4343	10.1111/j.1365-294X.2009.04334.x	2009	general		substitution rate
Sauquet, Herve	A practical guide to molecular dating	COMPTES RENDUS PALEVOL	12	6	355	367	10.1016/j.crpv.2013.07.003	2013	general		substitution rate
Ho, Simon Y. W.; Lanfear, Robert	Calibrating mitochondrial rates in marine invertebrates	MITOCHONDRIAL DNA	23	4	321	321		2012	invertebrates		substitution rate
Ho, Simon Y. W.; Lo, Nathan	The insect molecular clock	AUSTRALIAN JOURNAL OF ENTOMOLOGY	52		101	105	10.1111/aen.12018	2013	invertebrates		substitution rate
Bensch, Staffan; Hellgren, Olof; Krizanauskiene, Asta; Palinauskas, Vaidas; Valkiunas, Gediminas; Outlaw, Diana; Ricklefs, Robert E.	How can we determine the molecular clock of malaria parasites?	TRENDS IN PARASITOLOGY	29	8	363	369	10.1016/j.pt.2013.03.011	2013	protists		substitution rate
Endicott, Phillip; Ho, Simon Y. W.	A Bayesian evaluation of human mitochondrial substitution rates	AMERICAN JOURNAL OF HUMAN GENETICS	82	4	895	902	10.1016/j.ajhg.2008.01.019	2008	vertebrates		substitution rate
Endicott, Phillip; Ho, Simon Y. W.; Metspalu, Mait; Stringer, Chris	Evaluating the mitochondrial timescale of human evolution	TRENDS IN ECOLOGY & EVOLUTION	24	9	515	521	10.1016/j.tree.2009.04.006	2009	vertebrates		substitution rate
Ho, Simon Y. W.	Calibrating molecular estimates of substitution rates and divergence times in birds	JOURNAL OF AVIAN BIOLOGY	38	4	409	414	10.1111/j.2007.0908-8857.04168.x	2007	vertebrates		substitution rate
Loogvaeli, Eva-Liis; Kivisild, Toomas; Margus, Tonu; Villems, Richard	Explaining the Imperfection of the Molecular Clock of Hominid Mitochondria	PLOS ONE	4	12			10.1371/journal.pone.0008260	2009	vertebrates		substitution rate
Soares, Pedro; Ermini, Luca; Thomson, Noel; Mormina, Maru; Rito, Teresa; Roehl, Arne; Salas, Antonio; Oppenheimer, Stephen; Macaulay, Vincent; Richards, Martin B.	Correcting for Purifying Selection: An Improved Human Mitochondrial Molecular Clock	AMERICAN JOURNAL OF HUMAN GENETICS	84	6	740	759	10.1016/j.ajhg.2009.05.001	2009	vertebrates		substitution rate
Sun, James X.; Helgason, Agnar; Masson, Gisli; Ebenesersdottir, Sigriour Sunna; Li, Heng; Mallick, Swapan; Gnerre, Sante; Patterson, Nick; Kong, Augustine; Reich, David; Stefansson, Kari	A direct characterization of human mutation based on microsatellites	NATURE GENETICS	44	10	1161	+	10.1038/ng.2398	2012	vertebrates		substitution rate
Melcher, Ulrich	Assessing constancy of substitution rates in viruses over evolutionary time	BMC BIOINFORMATICS	11				10.1186/1471-2105-11-S6-S3	2010	virus		substitution rate
